# Supplementary material for: Analysis of Genome-Wide Monoallelic Expression Patterns in Three Major Cell Types of Mouse Visual Cortex Using Laser Capture Microdissection
Source: PLoS One. 2016 Sep 23;11(9):e0163663. doi: 10.1371/journal.pone.0163663 (PMC5035046; doi:10.1371/journal.pone.0163663)
Supplement: S1 Table — (XLSX) [file pone.0163663.s005.xlsx]

## Sheet: Mappability
	S1 Table. Quantitation of mappability and total reads
	Brain region	Cell type	Cross		Total Reads after PF2	Total Base after PF	Total Reads after PF&QT3	Total Base after PF&QT	Mappability (%)
	Visual cortex (V1)	Excitatory neurons (Camk2a-iCre)	CxB1	Initial	69651492	6965149200	59380170	5743701259	1.06
			BxC	Reciprocal	74317492	7506066692	41903690	3013045617	1.6
		Inhibitory neurons (Gad2-Cre)	CxB	Initial	74149721	7489121821	73270476	7151032207	0.6
			BxC	Reciprocal	77372800	7814652851	60505530	5354125730	15.6
		Astrocytes (Gfap-Cre)	CxB	Initial	73837987	7457636687	71725752	6709708216	0.8
			BxC	Reciprocal	70384596	7038459600	58942782	5145319023	1.63
	1CxB: female CAST x male B6, BxC: female B6 x male CAST; 2PF: Passing filter; 3QT: Quality Trim
