# Supplementary material for: Analysis of Genome-Wide Monoallelic Expression Patterns in Three Major Cell Types of Mouse Visual Cortex Using Laser Capture Microdissection
Source: PLoS One. 2016 Sep 23;11(9):e0163663. doi: 10.1371/journal.pone.0163663 (PMC5035046; doi:10.1371/journal.pone.0163663)
Supplement: S2 Table — (XLSX) [file pone.0163663.s006.xlsx]

## Sheet: E_I_A_Mat_Pat
Individual or overlapped cells	Number of genes	Gene ID	Note
A&E&I*	227	Otub1	*A: astrocyte; E: excitatory neuron; A: astrocyte
		Odc1	*Please scroll down to see more data from individual or overlapped cells
		Ralgapb
		Arl5a
		Dock3
		Malat1
		Macf1
		Ap1s1
		Ptprs
		Myo5a
		Smyd2
		Tmem106b
		Dst
		Lars2
		Slc12a5
		Rfx3
		Htt
		Meg3
		D10Bwg1379e
		Sort1
		Pde4d
		Rnf146
		Kcnv1
		Arhgef2
		Cyfip2
		March6
		Rpl10a-ps1
		Adcy1
		Epha5
		Ndrg4
		Ryr2
		Mtor
		Smarca2
		Dennd1b
		Taok2
		A030009H04Rik
		Pkib
		Pja2
		Ppp2r2c
		Ptprt
		Cpe
		Rtn1
		Slx1b
		Bai3
		Zdhhc21
		Snhg11
		Negr1
		Kif1b
		Gm12913
		Ralbp1
		Tulp4
		Pbx1
		Son
		Ncoa2
		Clcn3
		Alkbh5
		Slc6a1
		Ahrr
		Tmem245
		N4bp2l2
		Cacna1i
		Abcg1
		Osbp
		Ep400
		Camk2b
		Calm1
		Hpca
		Rpl7
		Atp9a
		Zfp488
		Clip3
		Srgap3
		Nsf
		Aco2
		Herc1
		Aldoa
		Zmat3
		Ssb
		Sorbs2
		Sec14l1
		Dab1
		Stx1b
		Hmgb1
		Lrrc4
		Mapk10
		Plec
		Mbp
		Zmynd11
		Wdfy3
		Vti1b
		Arnt2
		Lphn1
		Scn8a
		Apc
		Akap9
		Rph3a
		St13
		Tmod2
		Tcf20
		Atp11b
		Arhgap26
		Nlrc3
		Slc4a10
		Agap2
		Dmxl2
		Kif5c
		Comt
		Scn2a1
		Snap25
		Ncor1
		Gnao1
		Sorbs1
		Nwd1
		Kcnh7
		Hivep2
		Ttc3
		Ywhaq
		Ap1b1
		Lingo1
		Ppm1e
		Rps6
		Atp5j
		Rpl13a
		Chd3
		Scarna10
		Snrpn
		Unc13a
		Gatad1
		Rbm33
		Iqsec1
		Zeb2
		Serpini1
		Kif3c
		Rorb
		Ppp3ca
		Rtn3
		Ccdc88a
		Csde1
		Dlg2
		Cadps
		Gpm6a
		Smg1
		Ncan
		Rims1
		Sqstm1
		Tub
		Nptx1
		Slc1a3
		Hsp90ab1
		Rab6b
		Ccnt1
		Fam168a
		Nbea
		Myo9a
		Eif5a
		Nell2
		Fam115a
		Tyms
		2610507B11Rik
		Sfpq
		Usp34
		Celf2
		Gria2
		Nckap1
		Abr
		Sphkap
		Dync1h1
		Usp16
		Acsl6
		A830010M20Rik
		Rapgef4
		Adrbk1
		Cbx6
		Kalrn
		Sepp1
		Arid1a
		Etv1
		Srpk2
		Mkl2
		Sipa1l1
		Mapk8ip3
		Dnajc5
		A230050P20Rik
		Ncdn
		Rabep1
		Ezh1
		Hpcal4
		Cabin1
		Atxn7l3b
		Rac1
		Casc4
		Fgfr1op2
		Klc1
		Rab11fip4
		Atp6v1a
		Cul3
		Phyhip
		Cadm3
		Mib1
		Olfm1
		Hspa8
		Clstn1
		Dennd5a
		Kifap3
		Kif1a
		Cycs
		Sbno1
		Sparcl1
		Ttyh1
		Rgs4
		Gm4117
		Tet1
		Ywhaz
		Mtss1l
		Tlk1
		Add1
		Ttll7
		Fnbp1
		Atp6v1b2
		Serinc1
		Hnrnpu
		Kdm5b
		Ptprd
		Psd3
		Homer1
		Ctsb
		Ogfrl1
E&I	64	Ube2l3
		Bscl2
		Gm5148
		Ctcfl
		Rab22a
		Aldh1l2
		Mllt4
		Grk1
		Atxn7
		Gas7
		Mapre2
		Adap1
		Fam32a
		Fam149a
		Erp44
		Hjurp
		Ift57
		Ndufb8
		Trim37
		Gm13340
		Rps6ka2
		Ptprj
		Ppp1r12a
		Npas4
		Rps11
		Igf2bp2
		Nptn
		Megf9
		Mast3
		Enc1
		Enpp2
		Cdc42se2
		Strn4
		Hmbox1
		Mppe1
		Rock2
		Polr3g
		Zfp663
		Acap3
		Zfp451
		Cct3
		Sh3gl2
		Anapc2
		BC016423
		Ipo4
		Car10
		Dnajc1
		Cpeb2
		C130071C03Rik
		Trank1
		Tmem87a
		Dcaf17
		Rps15a
		Plch2
		2810407C02Rik
		Rps15
		Kcnip3
		Dtna
		Tbx5
		Stk39
		Bsdc1
		Mll5
		Tox4
		Bri3bp
A&E	472	Pkia
		Tom1l2
		Gm24924
		Pmm1
		Dzank1
		Adam23
		Camk4
		Vangl2
		Gm25971
		Zbtb16
		Ehmt1
		Ubr3
		Gnaq
		Agpat3
		Ssr3
		Ckb
		Trim67
		Elavl3
		Tspan3
		Nbr1
		Stxbp5
		Tnfrsf1b
		Sdf4
		AI593442
		Map2
		Xkr4
		Spred1
		Nufip2
		Wfs1
		Trpc4ap
		Rapgefl1
		Tpr
		Osbpl1a
		Suv420h1
		Prepl
		Tanc2
		Mtmr3
		Pld3
		Tbc1d14
		Ccnl2
		Opcml
		Grin1
		Kcnk1
		Syne1
		Srrm2
		Traf3ip1
		Ostm1
		Cdh2
		Ptchd4
		Ints1
		Rims3
		Shisa4
		Arhgap21
		Shank2
		Copb1
		Tbc1d30
		Luzp1
		Morf4l1
		Luc7l3
		4932438A13Rik
		Plxnb1
		Fyttd1
		Zfp609
		Kctd2
		Tyw3
		Mapt
		Atl1
		Mpp3
		Supt6
		Vps29
		Pde1a
		Copg1
		Atp13a2
		Wipf3
		Acsl3
		Gprin1
		Cdk19
		Recql
		Gpi1
		Rtn4rl1
		Ip6k1
		Acox3
		Afap1
		Baz1b
		Pot1a
		Cdv3
		Lcorl
		Dicer1
		Dnm3
		Rhot2
		Slc7a11
		Rad21
		Prex1
		Mea1
		Mef2c
		Vdac1
		Mfn2
		Sestd1
		Pex5l
		Sri
		Samd8
		Atp5c1
		Gm26244
		Reep1
		Atp1a3
		St3gal2
		Arhgap33
		Pdpk1
		Trrap
		Clk1
		Gm21769
		Cdc42
		Ndrg3
		Net1
		Mat2a
		Impact
		Pde8b
		Arid4b
		Grm3
		Atp10b
		Cacna2d2
		Tacc1
		Ssr1
		Birc6
		Rab3c
		Sugp2
		Atp6v0a1
		Ulk1
		Srcin1
		Plekha6
		Ap2m1
		Cfl1
		Itpr1
		Senp6
		Gpr88
		Map1b
		Fam163b
		Rpsa
		Kcnc3
		Hsp90b1
		Ap2a2
		Tmbim6
		Ddx5
		Vim
		Slc4a3
		Prkar1a
		Arhgef7
		Fam126b
		Abhd12
		Ylpm1
		Pcdhgc4
		Inip
		Myo18a
		Rprd1a
		Ccrn4l
		Urb2
		Arhgap32
		1700101G07Rik
		Stip1
		Gabbr2
		Atp2b4
		Rufy3
		Syt7
		Sec61a2
		Crk
		Dynll2
		Wdr12
		Psap
		Fam168b
		Sez6l
		Ndufv3
		Pcsk2
		Ube2q2
		Ipo7
		Fndc3a
		Paqr7
		Vps16
		Ankrd28
		Fam111a
		Ccdc93
		Pafah1b2
		Cpne1
		Sept3
		Dnm1
		Rapgef6
		Ivns1abp
		Rasgrp1
		Cntnap5b
		Rpl3-ps2
		Sema6a
		Gm15800
		Slc17a7
		Hspa2
		Stmn4
		Vamp3
		Gsk3b
		AI413582
		Atp2c1
		Ubr2
		Clasp2
		Mll1
		Map1a
		Sub1
		BC004004
		Kcnc2
		Prkacb
		Eif4h
		Wsb2
		Gabbr1
		Sptbn1
		Fry
		Ank3
		Per1
		Dyrk1a
		Zfp652
		Tia1
		Pbrm1
		Stxbp1
		Oxct1
		Stox2
		Sf3b2
		Ddhd1
		Mmp17
		Ncald
		Ntm
		Dnaja1
		Cdh7
		Ndufa5
		Nt5dc3
		Kcnq5
		Snap91
		Nav3
		Pde6a
		Ppfibp1
		Cd274
		Hdac3
		D3Bwg0562e
		Mbd5
		Cds2
		Chd6
		Napb
		Akap8
		Ube2e3
		Mapk1ip1l
		Calu
		Lrba
		9330133O14Rik
		Gyltl1b
		Rimklb
		Prickle2
		Matk
		Vcp
		Pak6
		Ahdc1
		1110051M20Rik
		Rps6kb1
		Pcmtd2
		Sacs
		Nrxn2
		Unk
		Cx3cl1
		Adrbk2
		Nudt5
		Ptplad1
		C130074G19Rik
		Nav2
		Atp2a2
		Crmp1
		Sirpa
		Fam73a
		Atp6v1g2
		Lingo2
		Fam171b
		Ppip5k1
		Phc3
		Gpt2
		Mycbp2
		Sema6b
		Ssh2
		Zc3h4
		Rbm4b
		Wbp11
		Drg1
		Zbtb7a
		Camsap2
		Tle1
		Rbfox3
		Wnk2
		2510039O18Rik
		6430548M08Rik
		Pnpla7
		C330006A16Rik
		Nsmf
		Ttc39b
		Psmc3
		Fgd4
		Chn1
		Atg16l2
		Chd4
		Ptbp3
		Dgcr2
		Fbxo7
		Adam22
		Nyap2
		Nedd4
		Abca2
		Ndufa6
		Sp9
		Abhd17a
		Pi4kb
		Man2a2
		Sep15
		Dstyk
		Gpr26
		Slc1a2
		Aebp2
		Mapk14
		Atp2b2
		Tmem178b
		Gm26381
		Csmd1
		Ankhd1
		Hecw2
		Trp53bp1
		Ildr2
		Smcr8
		Ubr5
		Usp22
		Amph
		Slc39a9
		Mfap1b
		Dkk3
		Cdk14
		Slc6a17
		Cnnm1
		Ppp6r1
		Clk4
		Sntg1
		Ankef1
		Dctn1
		Tenm3
		8430419L09Rik
		Saal1
		Zfr
		Clcn4-2
		Satb2
		Prnp
		Prrc2c
		Calm3
		Tmem130
		Git1
		Nup88
		Pax6
		Faxc
		2310035C23Rik
		Pvrl3
		Ube2n
		Zfp365
		Kcnj15
		Tmub2
		Sptan1
		Rbm39
		Luc7l2
		Dennd5b
		Camkv
		Npnt
		Lats1
		Arf1
		Scg5
		Wdr54
		Tmx4
		Atp2b1
		Ap1ar
		Rtn4
		Tiam1
		Hectd1
		Rasgrf2
		Kctd1
		Aqp4
		Plcb1
		Chd8
		Ppp3r1
		Myo9b
		Chsy3
		Prkar1b
		Fbxo11
		Pikfyve
		Sv2a
		Cs
		Actr2
		Narfl
		Adck3
		Nptxr
		Nucks1
		Ebf1
		Mical2
		Cacna1a
		Usp15
		Mgrn1
		Sept8
		Plxnd1
		Pign
		Rb1cc1
		Dido1
		Gabrb3
		Preb
		Ssx2ip
		Bhlhe41
		Uchl1
		Eif5a2
		Tppp
		Cxadr
		Etnk1
		Tyro3
		Dnm1l
		Acsl5
		Tubb2a
		Gabrg3
		Pcnp
		Olfr777
		Tomm70a
		Lrrc4c
		Epb4.9
		Baz2b
		Hspa14
		Vps13b
		Gls
		Slc39a2
		2700089E24Rik
		Cab39
		C330021F23Rik
		Cic
		Wac
		Hiat1
		Dock4
		Wtap
		Gstz1
		Dcun1d1
		Gm14252
		Zfp831
		Setd5
		Atp8a1
		Otud4
		Gda
		Msantd4
		Canx
		Shank1
		Ppp1r16b
		Dlst
		Peg3
		Sh3gl3
		Lpin2
		Ptprf
		Scrg1
		Magi2
		Trak2
		Trappc12
		Slc24a2
		Usp31
		Gm11223
		Rbfox1
		Phb2
		Dgat2
		Usp24
		Plekhm3
		Arpp19
		Sez6l2
		Syt4
		Uspl1
		Dcaf5
		Tufm
		Cdc16
A&I	608	Nrsn1
		Stxbp5l
		Npy
		Ppia
		Spock2
		Strbp
		Spty2d1
		Ntrk2
		Pick1
		Fam81a
		Spag9
		4931428F04Rik
		Mpp2
		Peg10
		Khdrbs3
		Magi1
		Lyst
		Tubb4b
		Eif3h
		Rab11b
		Rasa2
		Vmn1r58
		Ppp2ca
		Tecr
		Tshz2
		Ran
		Ttc7b
		Hbb-b1
		Etohd2
		Zhx1
		Scn1a
		Cacna1b
		Ext1
		Pag1
		Camk2n1
		Csrnp3
		Atp1a2
		Agrn
		Elavl2
		Eif4g3
		Vps39
		Nfatc2
		Vdac2
		Chmp4b
		Zfp236
		Rabgap1
		Slc28a3
		Hlf
		Phkb
		Gm5531
		Zfp426
		Mrpl13
		Nisch
		Me3
		Rnf130
		Plekhm2
		Sept2_495
		Nr4a2
		Mapk8ip1
		Rfx4
		Ndrg2
		Dbndd2
		Sdc3
		Rps17
		Rere
		Glul
		Cald1
		Lrrc4b
		Grlf1
		Fn1
		Clmn
		Trim44
		Zfp281
		Nol4
		Snhg3
		Kif21a
		Sult4a1
		Ankrd12
		Pgbd5
		Gm16300
		Acbd5
		Camk2a
		Tor1aip1
		Gm6483
		Pcdh17
		Ttll5
		Rhbdd2
		Mdh1
		Matr3
		Brd1
		Fbxl16
		Arrb1
		Fam175a
		Paics
		Limk1
		Rpl10a
		Foxg1
		Lrrc7
		Ppapdc1b
		Cops3
		Mlh3
		Pfdn5
		Fam49a
		Ppp1r1a
		Dscam
		Arhgef12
		Rpl29
		S100b
		Chd7
		Glis3
		Chrd
		Atp5g1
		Cyb5r4
		Fbxo41
		Rpl17
		Trub1
		Ppp1r13b
		Fam160a2
		Ddx23
		Cpsf6
		Ahi1
		Osbpl9
		Gnb1
		Lmtk2
		Clock
		Cep350
		Arpp21
		Sdhb
		Traf6
		Zfp706
		Urgcp
		Pabpc1
		Gnl1
		Dgki
		Ngef
		Ttpal
		Sept2_353
		Rps12
		Prkar2b
		Pde10a
		Dld
		Ndrg1
		Hdac9
		Gucy1a2
		Tmeff1
		Filip1l
		Pdhb
		Tcerg1
		Sgcd
		Fbxw11
		Zbtb20
		Mdh2
		Ntng1
		1700021K19Rik
		Epb4.1l2
		Celf5
		Nol3
		Anks1b
		Frmd4a
		Xpo6
		Limch1
		Tef
		Wdr31
		Neto2
		Ryr3
		Gstm5
		Dio2
		St8sia5
		Fubp1
		Nfat5
		Ccni
		Ank2
		Ptprn2
		Ciao1
		Ube2v2
		Ddr2
		Arhgef4
		Pogz
		Cplx1
		Elmo2
		Gnaz
		Ldha
		Cul1
		Ntsr2
		Eif4a1
		Ppp1r9b
		Prkaa2
		Grin3a
		Sept2_165
		Elmod2
		Zfp26
		Gm17300
		Il33
		Sgip1
		Tmem200a
		Kcnab2
		Zfp292
		Sept7_272
		Unc80
		Chpt1
		Ptk2b
		Apoe
		Pcdhb8
		Zc3h7b
		Fam107a
		Baz2a
		Ckap5
		Map2k4
		Cox7c
		Cwc15
		Gnai1
		Ranbp9
		Cacna1e
		Zfp106
		Srr
		Spred3
		Atp6v1c1
		Rasal2
		Slc20a2
		Prdx1
		Gm13075
		Osgin2
		Arf3
		Nfib
		Rbbp5
		Chl1
		Ikzf2
		Ogdhl
		Ireb2
		Nmt2
		3110043O21Rik
		Coro6
		Mal2
		Snora73a
		Gna13
		Ankrd17
		Gpr89
		Clstn2
		Ppp3cb
		Syt1
		Rpl38
		Zfml
		Akr1a1
		Nudt4
		Smarca4
		Ap2b1
		Eif4a2
		Pde4dip
		Mgll
		Rnf150
		Ncoa7
		Pdp1
		Dapk1
		Tcf7l2
		Hnrnpul1
		Rps24
		Cntnap1
		Ddc
		E130308A19Rik
		Zdhhc6
		Cpeb3
		Slc22a17
		Klhdc2
		Sept2_776
		Map4k5
		Ndufv2
		Ap3b2
		Phactr2
		Zfp871
		Arsb
		Tbc1d22b
		Fbxo44
		Ppme1
		Dock9
		Slc25a22
		Ccdc141
		Dnajc6
		Foxp2
		Ipcef1
		Slu7
		Rps18
		Runx1t1
		Ank
		Tob2
		Ankfy1
		Morn4
		Ahcyl2
		Slc39a10
		Rpl19
		4933427J07Rik
		8430419K02Rik
		Exph5
		Tmed10
		Nfx1
		Astn1
		Acin1
		Scd2
		Ppp5c
		Zfp60
		Rab1
		Plcxd2
		Aftph
		Arih1
		Gad1
		Setd3
		Slco1a4
		Nrcam
		Trip11
		Cct2
		Cox4i1
		Ing4
		Pigt
		Hnrnpk
		Paip1
		Clec16a
		Tet2
		Zrsr1
		Dusp16
		Rgs17
		Gigyf2
		Snora73b
		Usp46
		Tmem132b
		Kansl1
		Mpped1
		Pebp1
		Eef1a1
		Arvcf
		Gria1
		Fam135a
		Slc3a2
		Zfp385b
		Atp1b1
		Dnajc27
		Purb
		Ccdc117
		Grm8
		Ergic2
		Sash1
		Prrc2b
		Nfia
		Rpl5
		Dnm3os
		Hmcn1
		Myt1l
		Prlr
		Pomp
		Edil3
		Gsk3a
		Gabra5
		Ubr4
		Phactr1
		Pptc7
		Aak1
		Fam102b
		Camk2d
		Abi1
		Adipor1
		Cbx5
		Pdk2
		Rpl37a
		Tsg101
		Srsf11
		Fabp5
		Pfkp
		Ppfia2
		Slc2a13
		Ampd3
		Snx27
		Gabrb1
		Wdr7
		Hace1
		Rpl13
		Gm17067
		Palm
		Fut9
		Arfip2
		Tcp1
		Mobp
		Gnal
		Sf1
		Ptpn5
		Gm20503
		Unc79
		Rps5
		Chd9
		Sik3
		Syngr1
		Tmem2
		Rnf138
		Fam120a
		Cntn1
		Lphn3
		Rpn2
		Cplx2
		Il1rap
		Nsd1
		4930402H24Rik
		Uqcr10
		Cfdp1
		Qk
		Zkscan16
		Myo6
		Zdhhc4
		Uhmk1
		Zeb1
		Cst3
		Rpl41
		Rad52
		Lap3
		Bnip1
		Rnf157
		Apba1
		Cpa6
		Gna12
		Mapk1
		Adam9
		Cry2
		Atxn2
		Abhd4
		Dock7
		Atg2b
		Sc4mol
		Zfr2
		Mt3
		Ctnnd2
		Lonrf1
		Fibp
		Zcchc11
		Usp7
		Senp2
		Rap1gap2
		Pum1
		Fbxo38
		Zswim6
		Myh8
		Arid2
		Creg2
		Aff3
		Dlg1
		D430041D05Rik
		Ptgds
		Mllt3
		Syt11
		Cltc
		Rpl4
		Fkbp1a
		Mlec
		Ahcyl1
		Pfdn1
		Appbp2
		Fam63b
		Rora
		Hecw1
		Cmtm5
		Zfp715
		Rab3gap2
		Aldh7a1
		Arhgef15
		BC030336
		AI314180
		Epb4.1
		Map3k2
		Zhx3
		Stau2
		Ewsr1
		Caskin1
		Hspa13
		Ankrd40
		Parp6
		Mccc1
		Rnf220
		Sacm1l
		Rps6kc1
		Scaper
		Ube2k
		Mbd3
		Csmd2
		Abcc2
		Bsn
		Rasl10b
		Rpl39-ps
		Robo1
		Papola
		Ccdc132
		Ash1l
		Nfe2l1
		Synpr
		Dnajb5
		Acot11
		Dtnb
		Fam57a
		Ftl1
		Glud1
		Slc25a23
		Sik2
		Aff4
		Rcbtb2
		Ntn4
		Snx29
		Scarna13
		Dlg4
		Frs2
		Thrap3
		App
		Zwint
		Dynlrb1
		Pde4b
		Cap2
		Lsamp
		Pdzrn3
		Rps21
		Gng7
		Arid1b
		Becn1
		Syncrip
		Wwp1
		Pcdhac1
		9930021J03Rik
		Ankrd11
		Sdha
		Epc2
		4930522L14Rik
		Phlpp1
		Capn7
		Zranb1
		Usp25
		Lrp6
		Herc2
		Pdxk
		BC005537
		Zfp71-rs1
		Myh10
		Tmem209
		Cdk17
		Hnrnpl
		Gng2
		Abcg4
		Arl4c
		Tmem167
		Rnf14
		Armc5
		Pclo
		Foxj3
		Rab5b
		Pdgfra
		Hsbp1
		Hspa4l
		Cpne6
		Pkd1
		Pou3f2
		Sept7_594
		Zfp938
		Grm5
		Tars
		Adcyap1r1
		Hnrnpc
		Rpl15
		Glcci1
		Atp5k
		Ndufa8
		Rpl28
		Fam65a
		Ercc3
		Tbca
		Sepw1
		Tmem229a
		Clu
		Bmpr1b
		Trnp1
		Pea15a
		Wnk1
		Rabgap1l
		Hipk1
		Gas5
		Uqcrc1
		Gfap
		Pfn2
		Sun1
		Gramd1b
		Fem1b
		Brd2
		Rab2a
		Srgap1
		Faim2
		Txndc16
		Cnot6l
		Zranb2
		Kcnj9
		Aes
		Gm10125
		Ipo9
		Ubtf
		Dpysl2
		Letm1
		Wdr6
		Sp3
		Nf1
		Csnk1g2
		Qdpr
		Atp13a3
		1110002L01Rik
		Pan3
		Mkln1
		Spire1
		Lrrk2
		Pafah1b1
		Usp48
E	418	Tmod1
		Lrig2
		Lmbr1l
		Slc41a3
		Tango2
		Dctn6
		Snx24
		Mlip
		5330417C22Rik
		Sult1a1
		Fam117b
		Ddx42
		Kcnip4
		Rgl1
		Lrrc59
		Fh1
		Zbtb38
		Xrcc3
		Rbm25
		Rfwd2
		Znrf3
		Gbas
		Kctd16
		Ccser1
		Nelfa
		Fkbp15
		Ascl4
		Six1
		Alg1
		Trafd1
		Cacng2
		Lrpprc
		Trappc2l
		N28178
		Spata7
		Rnf20
		Dhdds
		Man1a2
		Sim1
		Ss18l1
		Arl5b
		E330017L17Rik
		Dtx4
		Cdkn2aipnl
		Dmwd
		Rmi1
		Atp6v0e2
		Pds5b
		R3hdm4
		Scn2b
		Dip2c
		Cdc123
		Bhlhe40
		Gm12166
		Ralgds
		Pgm2l1
		Map7d1
		Mul1
		Ube2d1
		Gp1bb
		Rnu11
		Lag3
		Cer1
		Tmed7
		Tes3-ps
		Kcnq2
		Cyp4f13
		Fam136a
		Rimbp2
		A930012O16Rik
		Ppp2r2d
		Rab11a
		Adar
		Slc7a6os
		2700060E02Rik
		Gpr22
		Gtpbp2
		Chid1
		Zdhhc8
		Igf2
		Frzb
		Rnu3b1
		Fam193a
		4930412C18Rik
		Srrm3
		Itgbl1
		Chn2
		Trem1
		Clip2
		1700110K17Rik
		Lcat
		Sep15_002
		Hnrpll
		Lrpap1
		Acsm2
		Prdm8
		Map3k12
		Mtif2
		Tmem62
		Ppcs
		Gm3076
		Zbtb9
		Bcas3
		Gabpa
		Zc3h14
		Rnf152
		Cntnap5a
		Ina
		Baiap2
		Nkiras1
		Tmem183a
		Alg9
		Nat10
		2510009E07Rik
		Gm16039
		Igfbp6
		Polr3e
		Mvb12b
		Gm25395
		1110038B12Rik
		Zfp141
		Slc22a23
		Snupn
		3110057O12Rik
		Dpp9
		Glt1d1
		Shoc2
		Rassf8
		Gtpbp3
		Usp36
		Galnt18
		Igdcc4
		Sh3bgrl3
		Celsr2
		Rnf149
		Synj2
		Mrpl50
		Hgsnat
		Cep95
		Nudt3
		Ei24
		Ogfod3
		Stk11
		Gm830
		Tmem126b
		Efcab6
		Chchd4
		Plcxd3
		Ccdc144b
		Nrgn
		Usp8
		Ints10
		Zfp444
		Tubal3
		Plekha7
		Brf1
		Fam53a
		Pqlc3
		Tab2
		Abhd2
		Angel2
		Zgpat
		Slc7a4
		Zfp931
		Dpcr1
		Uhrf2
		Gfod1
		Vps45
		Vipas39
		Gm9769
		Rpa2
		Cnot7
		Actr8
		Erc2
		Tpp2
		Ube2ql1
		Snrpa
		Sphk2
		Mapk11
		Ggnbp1
		D130043K22Rik
		Tmem63c
		Nav1
		Gm16317
		C2cd4c
		Sra1
		Slc38a1
		Atp1a1
		Slc39a8
		March7
		Atp5d
		Ppp1r2
		Exosc1
		Hdgfrp2
		Kxd1
		Ldhb
		Dcaf7
		Dpp6
		Fam110b
		Mnt
		Ipo5
		Pi4ka
		Klhl28
		Cstf2t
		1110008P14Rik
		Tbc1d17
		Arl6ip1
		Tead1
		Fchsd1
		Glb1
		Gm872
		Gm10705
		Wrap73
		Rdh1
		Gm11872
		Eif4g2
		Alyref2
		Olfr613
		Usp45
		Slc7a5
		Ormdl3
		Tmem66
		Chst15
		Ptp4a3
		Sft2d1
		Gm15990
		Lrp8
		Hrk
		Ndufb11
		4933427D06Rik
		Mest
		Tcf25
		Hsd3b5
		Cbx3
		Fam179b
		Cc2d1b
		Bola3
		Kcnj6
		Ncstn
		Yars
		Adck5
		Ankrd32
		Unc13b
		Pcnxl2
		Cdh5
		1110008L16Rik
		Lrrc8c
		Abce1
		Cep152
		Rab18
		Bai1
		Usp33
		Catsperg1
		Kcnb1
		Gm14290
		Nebl
		Slc25a42
		Cacul1
		Prdm2
		Mapre1
		Prkrir
		Klf11
		Phf13
		Map3k7
		Klf13
		Jhdm1d
		Gm12436
		Pla2g6
		Smok2b
		Rasa1
		Zc3h18
		Iglon5
		Srsf12
		Lrif1
		Orai2
		Thtpa
		D630023F18Rik
		Smg9
		Tnip1
		Pura
		Gpd2
		Gm17382
		Junb
		Cacng7
		Abca5
		Btnl10
		Ephb3
		Usp17la
		Mgat5
		Ncbp2
		Dixdc1
		Smad1
		Pigk
		4930563E22Rik
		Fabp3
		Gm10447
		Nat8l
		Ubxn2a
		Gm15774
		Rdh19
		Cd200
		Rabl6
		6820431F20Rik
		Ist1
		Mettl5
		Epm2aip1
		Acadvl
		Dscr3
		Mrpl35
		Gm15418
		Zfp2
		Epn1
		Vmn2r29
		Strip2
		Tor1a
		Ppp1r17
		Kcnq3
		Rnf139
		1700034H15Rik
		Tbrg1
		Riiad1
		Cobl
		Eif4b
		Gm13706
		Tmpo
		Nup93
		Kif24
		Spg7
		Thy1
		Fam174b
		Krt26
		Tstd2
		Snx1
		Hes7
		Gm16348
		Gtl3
		Ercc1
		Ndufb5
		Ate1
		Ddrgk1
		Pcnxl4
		Necab1
		Luc7l
		Agpat1
		Tnpo3
		Golga7b
		Hook3
		2410016O06Rik
		AW011738
		Tfam
		Hemgn
		Acp1
		Yod1
		Phc1
		Gm15522
		Ccdc50
		Zbtb49
		Tmem220
		1700025G04Rik
		Ssbp1
		Gpr107
		Gm12261
		Tbx20
		Osbpl8
		Rrnad1
		Epha10
		Car4
		Ica1l
		Dhrs1
		Srpk1
		Fscn1
		D1Ertd622e
		Gm20716
		Ttc13
		Ppm1b
		Sdr39u1
		Pop4
		Jdp2
		Mdga1
		Rpl21
		Pnpla8
		Fam114a2
		2410131K14Rik
		Rpl21-ps4
		Eno2
		Nipa1
		Homer2
		Wdr46
		Hdgfrp3
		Dgkd
		Nsg2
		G3bp2
		Pde4a
		Gm16347
		Abhd16a
		B4galt2
		Bicd1
		Thsd4
		Gabra4
		Haghl
		Cherp
		Camk2g
		D630045J12Rik
		Kctd13
		Bcs1l
		Ube2s
		Gm6863
		Ikzf5
		Rab8a
		Scamp3
		Trim46
		3110035E14Rik
		Fsd1l
		Nol6
		Pmepa1
		Gm24233
		Rmrp
		Gm24105
I	632	1700012B15Rik
		Bbs9
		Blvrb
		4933427I04Rik
		Gm12611
		Loxl1
		Nek6
		Hdgf
		Lgi3
		Def8
		Tmem88b
		1200011I18Rik
		Rbm22
		Pbx4
		Ccdc106
		Snrk
		Sh3rf1
		Tmsb10
		Sorl1
		Mzt2
		Kit
		Nfkbia
		Eef1g
		Rho
		Tmcc1
		Fnbp4
		Bcl2l1
		Gsto2
		Ubqln1
		Med23
		Brms1l
		Spnb3
		Rtf1
		Lphn2
		Wasf3
		Rps8
		Ptprz1
		AC132131.1
		Pola2
		Sipa1l3
		Herpud2
		Tmem180
		Mrps27
		Ghr
		Isca1
		6330527O06Rik
		Chrna2
		Tpt1-ps3
		5930403N24Rik
		Atrnl1
		1700020I14Rik
		Mkks
		Heatr3
		Gpx4
		Sept9_383
		Snap47
		Ankib1
		Ubxn6
		5430411K18Rik
		Glis2
		Morc2a
		Jph3
		Zcchc6
		Fam185a
		Trib2
		Poldip2
		Parp12
		Cacna2d1
		2610017I09Rik
		Wdr36
		Tnfaip8
		Ypel1
		Gcap14
		A530072M11Rik
		Mtap1a
		Nacc2
		Pts
		Gng3
		Plat
		1700116B05Rik
		Metap2
		Hectd2
		Abhd8
		Mff
		H6pd
		9430031J16Rik
		Golph3
		Zmym2
		Arrdc3
		1700034H14Rik
		D0H4S114
		Zfp202
		Zdhhc20
		Sept9_331
		Dnahc3
		Sf3b1
		Usp3
		Sept9_349
		Pcdh9
		Idh3b
		Pa2g4
		Ttc19
		Mtus1
		AC129188.1
		Rps2
		Mllt6
		Fbxl2
		Lamb1
		E2f6
		Dcaf11
		Rpl21-ps11
		Tmc3
		Olfr199
		Ndst3
		Ift140
		Rg9mtd1
		Zmat2
		Ccar1
		Ttc1
		Arap1
		Egr1
		Elmod1
		Shc3
		Per2
		Sipa1l2
		Ext2
		Chmp1a
		Hmgn2
		Ston2
		Mlc1
		Setd7
		Tanc1
		Ppp2r5d
		Dcun1d4
		Drp2
		Ptpn9
		Vapa
		Slc25a3
		4930506M07Rik
		Jmjd1c
		Nsmce1
		Degs2
		Prpf3
		Trove2
		Orc6
		Eif4e
		Zkscan2
		Svil
		Rprd1b
		Fam107b
		Crbn
		Gm15487
		Rab36
		Taf10
		3110002H16Rik
		Papd5
		Sept9_193
		Uqcrfs1
		Olfr1350
		Psmc2
		Cdc42se1
		Tbc1d12
		BC031353
		C330019G07Rik
		Prcc
		C130039O16Rik
		Ncs1
		1810012P15Rik
		Raver1
		Mrpl42
		Olfr850
		Gpr83
		Cables2
		Rplp0
		Itgav
		Hpgds
		Ddx50
		Olfr884
		Snapc1
		Tgfb3
		Ankrd26
		Fgf1
		Dpp8
		Etaa1
		Zfp369
		BC018242
		Rab23
		Sowaha
		Fam133b
		Ano4
		Lig3
		Prkg2
		Ncor2
		A630055G03Rik
		AC073561.3
		Th1l
		Spna2
		Gtf3c3
		Lass4
		Tmprss11e
		5730469M10Rik
		6720456B07Rik
		Mettl1
		Ly9
		Dhx34
		Ttc4
		Setd8
		Nipal3
		Zfyve21
		Gnptab
[truncated: 3,703 more rows]

## Sheet: E_I_A_Mat
Individual or overlapped cells	Number of genes	Gene ID	Note
A&E&I*	62	Rpl13a	*A: astrocyte; E: excitatory neuron; A: astrocyte
		Malat1	*Please scroll down to see more data from individual or overlapped cells
		Macf1
		Slc12a5
		Meg3
		Ppp3ca
		Pde4d
		Arhgef2
		Dlg2
		Epha5
		Ryr2
		Nptx1
		Mtor
		Nbea
		Myo9a
		Eif5a
		Fam115a
		Ppp2r2c
		Ptprt
		Cpe
		Gria2
		Kif1b
		Ralbp1
		Pbx1
		Son
		Acsl6
		A830010M20Rik
		Rapgef4
		Adrbk1
		Cbx6
		Arid1a
		Calm1
		Hpca
		Mapk8ip3
		Clip3
		A230050P20Rik
		Ncdn
		Rabep1
		Nsf
		Ezh1
		Hpcal4
		Cabin1
		Aldoa
		Ssb
		Klc1
		Rab11fip4
		Plec
		Mib1
		Lphn1
		Scn8a
		Ttyh1
		Akap9
		Rph3a
		Rgs4
		Scn2a1
		Ncor1
		Gnao1
		Serinc1
		Sorbs1
		Ttc3
		Ptprd
		Psd3
E&I	47	Ube2l3
		Ppm1e
		Rps6
		Atp5j
		Ap1s1
		D10Bwg1379e
		Sort1
		Acap3
		Cadps
		March6
		Zfp451
		Cct3
		Sqstm1
		Ccnt1
		Gas7
		Anapc2
		Taok2
		Mapre2
		BC016423
		Ipo4
		Negr1
		Dnajc1
		Osbp
		Etv1
		Mkl2
		Sipa1l1
		Gm13340
		Trank1
		Dnajc5
		Tmem87a
		Aco2
		Casc4
		Zmat3
		Dab1
		Cadm3
		Kif1a
		Ptprj
		Kcnip3
		Npas4
		Kif5c
		Comt
		Nptn
		Atp6v1b2
		Mll5
		Mast3
		Enc1
		Cdc42se2
A&E	189	Nt5dc3
		Kcnq5
		Pde6a
		Vangl2
		Gm25971
		Zbtb16
		Snrpn
		Ehmt1
		Ubr3
		Gnaq
		Myo5a
		Agpat3
		Lrba
		Stxbp5
		Sdf4
		Prickle2
		AI593442
		Map2
		Nufip2
		Trpc4ap
		Rapgefl1
		Osbpl1a
		Prepl
		Adrbk2
		Tanc2
		Nudt5
		Ptplad1
		Pld3
		Atp2a2
		Ccnl2
		Crmp1
		Opcml
		Grin1
		Fam73a
		Traf3ip1
		Lingo2
		Rnf146
		Phc3
		Sema6b
		Shank2
		Zc3h4
		Copb1
		Rbm4b
		Zbtb7a
		Rbfox3
		4932438A13Rik
		Smg1
		Fyttd1
		Zfp609
		6430548M08Rik
		Nsmf
		Fgd4
		Chn1
		Mapt
		Ptbp3
		Tub
		Slc1a3
		Fbxo7
		Smarca2
		Vps29
		Fam168a
		Copg1
		Pi4kb
		Recql
		Gpi1
		Slc1a2
		Aebp2
		Dennd1b
		Atp2b2
		Csmd1
		Acox3
		Trp53bp1
		Celf2
		Ildr2
		Ubr5
		Usp22
		Slc7a11
		Cdk14
		Slc6a17
		Cnnm1
		Ppp6r1
		Clk4
		Mea1
		Sntg1
		Vdac1
		Ankef1
		Dctn1
		Snhg11
		Pex5l
		Samd8
		8430419L09Rik
		Zfr
		Atp5c1
		Dync1h1
		Prrc2c
		Pdpk1
		Clk1
		Tmem130
		Ncoa2
		Clcn3
		Net1
		Pvrl3
		Ahrr
		Pde8b
		Arid4b
		Zfp365
		Kcnj15
		Cacna2d2
		Sptan1
		Tacc1
		Rbm39
		Dennd5b
		Ssr1
		Birc6
		Sugp2
		Lats1
		Itpr1
		Atp9a
		Rasgrf2
		Map1b
		Aqp4
		Rpsa
		Plcb1
		Ddx5
		Prkar1b
		Arhgef7
		Rac1
		Ylpm1
		Pcdhgc4
		Nptxr
		Fgfr1op2
		Ebf1
		Mical2
		Sorbs2
		1700101G07Rik
		Atp2b4
		Rb1cc1
		Crk
		Clstn1
		Psap
		Fam168b
		Cycs
		Vti1b
		Cxadr
		Ipo7
		Etnk1
		Tyro3
		Arnt2
		Fndc3a
		Ccdc93
		Hspa14
		Dnm1
		Rapgef6
		Ivns1abp
		C330021F23Rik
		Cic
		Hspa2
		Tlk1
		Wac
		Wtap
		Gstz1
		Atp11b
		Add1
		Dcun1d1
		BC004004
		Setd5
		Prkacb
		Msantd4
		Canx
		Ppp1r16b
		Sh3gl3
		Sptbn1
		Fry
		Magi2
		Per1
		Slc24a2
		Usp31
		Tia1
		Rbfox1
		Oxct1
		Phb2
		Stox2
		Ddhd1
		Plekhm3
		Sez6l2
		Syt4
		Uspl1
		Cdc16
		Ctsb
A&I	254	Stxbp5l
		Otub1
		Nfx1
		Astn1
		Strbp
		Zfp60
		Arih1
		Setd3
		Gad1
		Nrcam
		Pick1
		Fam81a
		Chd3
		4931428F04Rik
		Pigt
		Hnrnpk
		Clec16a
		Unc13a
		Gatad1
		Eif3h
		Tmem106b
		Zeb2
		Serpini1
		Mpped1
		Arvcf
		Tshz2
		Fam135a
		Slc3a2
		Lars2
		Zfp385b
		Scn1a
		Rfx3
		Cacna1b
		Grm8
		Ergic2
		Camk2n1
		Prrc2b
		Myt1l
		Prlr
		Pomp
		Elavl2
		Gsk3a
		Edil3
		Gabra5
		Vps39
		Phactr1
		Chmp4b
		Rtn3
		Slc28a3
		Abi1
		Adipor1
		Phkb
		Rpl37a
		Srsf11
		Gm5531
		Mrpl13
		Slc2a13
		Adcy1
		Ampd3
		Plekhm2
		Ncan
		Nr4a2
		Rfx4
		Wdr7
		Ndrg4
		Hace1
		Rims1
		Dbndd2
		Gm17067
		Sdc3
		Hsp90ab1
		Arfip2
		Mobp
		Lrrc4b
		Ptpn5
		Unc79
		Chd9
		Zfp281
		Tmem2
		Nol4
		Rnf138
		Kif21a
		Sult4a1
		Ankrd12
		Pgbd5
		Lphn3
		Acbd5
		Camk2a
		Il1rap
		Mdh1
		Brd1
		Pja2
		2610507B11Rik
		Sfpq
		Rtn1
		Usp34
		Bnip1
		Apba1
		Fam49a
		Ppp1r1a
		Arhgef12
		Bai3
		Glis3
		Atp5g1
		Ctnnd2
		Lonrf1
		Fibp
		Trub1
		Usp7
		Tulp4
		Rap1gap2
		Ddx23
		Cpsf6
		Aff3
		Dlg1
		D430041D05Rik
		Osbpl9
		Mllt3
		Syt11
		Lmtk2
		Tmem245
		Kalrn
		Arpp21
		N4bp2l2
		Cacna1i
		Fam63b
		Rora
		Ep400
		Urgcp
		Zfp715
		Rab3gap2
		Dgki
		Ngef
		Prkar2b
		Pde10a
		Dld
		AI314180
		Ndrg1
		Filip1l
		Rpl7
		Tcerg1
		Ankrd40
		Sgcd
		Fbxw11
		Ntng1
		Scaper
		Zfp488
		Bsn
		Srgap3
		Rpl39-ps
		Frmd4a
		Papola
		Limch1
		Dnajb5
		Acot11
		Fam57a
		Ftl1
		Gstm5
		Herc1
		Nfat5
		Ntn4
		Snx29
		Scarna13
		Arhgef4
		Thrap3
		Atp6v1a
		Prkaa2
		Pde4b
		Phyhip
		Rps21
		Zfp26
		Gng7
		Sgip1
		Mapk10
		Kcnab2
		Hspa8
		Pcdhac1
		Mbp
		Zmynd11
		Phlpp1
		Wdfy3
		Ptk2b
		Apoe
		Pdxk
		Myh10
		Zc3h7b
		Ckap5
		Map2k4
		Tmem167
		Rnf14
		Zfp106
		Rasal2
		Slc20a2
		Prdx1
		St13
		Hsbp1
		Hspa4l
		Cpne6
		Nfib
		Tmod2
		Ikzf2
		Ogdhl
		Ireb2
		Zfp938
		Tars
		Adcyap1r1
		Hnrnpc
		Tcf20
		Gna13
		Slc4a10
		Rpl28
		Ppp3cb
		Fam65a
		Agap2
		Rpl38
		Zfml
		Nudt4
		42618
		Dmxl2
		Clu
		Bmpr1b
		Ttll7
		Mgll
		Pea15a
		Wnk1
		Hipk1
		Gas5
		Ddc
		Sun1
		Fnbp1
		Gramd1b
		Zranb2
		Kcnj9
		Nwd1
		Aes
		Ndufv2
		Zfp871
		Wdr6
		Sp3
		Ppme1
		Dock9
		Ccdc141
		Nf1
		Foxp2
		Slu7
		Rps18
		Pan3
		Homer1
		Ywhaq
		Lrrk2
		Pafah1b1
		Usp48
		Ahcyl2
		Ogfrl1
E	328	C2cd4c
		Pkia
		Snap91
		Lmbr1l
		Bscl2
		Slc41a3
		Cd274
		Atp1a1
		Pmm1
		Slc39a8
		Dzank1
		Atp5d
		Camk4
		Ppp1r2
		Sult1a1
		Hdgfrp2
		Scarna10
		Kxd1
		Hmbox1
		Dpp6
		Ube2e3
		Mnt
		Mapk1ip1l
		Kcnip4
		Ssr3
		Ipo5
		Pi4ka
		Mppe1
		Rock2
		Zbtb38
		1110008P14Rik
		Xrcc3
		Rimklb
		Dst
		Tead1
		Wrap73
		Znrf3
		Gbas
		Matk
		Eif4g2
		Pak6
		Kctd16
		Ahdc1
		Ccser1
		Alyref2
		Rps6kb1
		Alg1
		Trafd1
		Cacng2
		Usp45
		Slc7a5
		Lrpprc
		N28178
		Ptp4a3
		Sft2d1
		Spata7
		Ndufb11
		Fam171b
		Ptchd4
		Rab22a
		Ccdc88a
		Fam179b
		Ssh2
		Cc2d1b
		E330017L17Rik
		Aldh1l2
		Cyfip2
		Cdkn2aipnl
		Dmwd
		Kcnj6
		Drg1
		Gpm6a
		Adck5
		Tle1
		Luc7l3
		Plxnb1
		2510039O18Rik
		R3hdm4
		Pcnxl2
		Dip2c
		Grk1
		Map7d1
		Mul1
		Rab18
		Bai1
		Ube2d1
		Usp33
		Rnu11
		Adam22
		Catsperg1
		Ndufa6
		Cer1
		Atp13a2
		Tmed7
		Gm14290
		Abhd17a
		Man2a2
		Slc25a42
		Cacul1
		Rtn4rl1
		Mapk14
		Nell2
		Mapre1
		Rimbp2
		Ip6k1
		Prkrir
		Klf11
		Sep15_859
		Hecw2
		Ppp2r2d
		Rab11a
		Map3k7
		Slx1b
		Adap1
		Fam32a
		Gm12436
		Lcorl
		Adar
		Pla2g6
		Dicer1
		2700060E02Rik
		Rasa1
		Zc3h18
		Smcr8
		Lrif1
		Amph
		Gtpbp2
		Chid1
		Rad21
		Prex1
		Thtpa
		D630023F18Rik
		Tnip1
		Pura
		Mef2c
		Gm17382
		Junb
		Car10
		Itgbl1
		Sri
		Saal1
		Chn2
		Gm12913
		Clcn4-2
		Prnp
		Btnl10
		Trem1
		Usp17la
		Trrap
		Clip2
		Ncbp2
		Gm21769
		Usp16
		Git1
		Smad1
		Erp44
		Pigk
		4930563E22Rik
		Hjurp
		Alkbh5
		Gm10447
		Nat8l
		Prdm8
		2310035C23Rik
		Tmem62
		Ppcs
		Tmub2
		Sep15_211
		Gm15774
		Zbtb9
		Bcas3
		Ift57
		Ina
		Rabl6
		6820431F20Rik
		Baiap2
		Ist1
		Mettl5
		Plekha6
		Scg5
		Tmem183a
		Ndufb8
		Wdr54
		C130071C03Rik
		Trim37
		Mrpl35
		Gm15418
		Epn1
		Strip2
		Tor1a
		Kcnc3
		Ap2a2
		Chd8
		1700034H15Rik
		Tbrg1
		Vim
		Mvb12b
		Gm25395
		Slc4a3
		1110038B12Rik
		Riiad1
		Cobl
		Fbxo11
		Eif4b
		Gm13706
		Pikfyve
		Zfp141
		Slc22a23
		Abhd12
		Nup93
		Actr2
		Kif24
		Spg7
		3110057O12Rik
		Thy1
		Cacna1a
		Snx1
		Gtpbp3
		Usp36
		Ccrn4l
		Urb2
		Mgrn1
		Igdcc4
		Stx1b
		Celsr2
		42621
		Gm16348
		Gtl3
		Ercc1
		Syt7
		Sec61a2
		Synj2
		Mrpl50
		Lrrc4
		Pcnxl4
		Necab1
		Cep95
		Nudt3
		Olfm1
		Ssx2ip
		Luc7l
		Agpat1
		Stk11
		Gm830
		Hook3
		2410016O06Rik
		Tppp
		Efcab6
		Ube2q2
		Acp1
		Plcxd3
		Gm15522
		Ccdc50
		Vps16
		Zbtb49
		Nrgn
		Usp8
		1700025G04Rik
		Tomm70a
		Osbpl8
		Zfp444
		Rrnad1
		Epb4.9
		Cpne1
		Plekha7
		Sept3
		Car4
		Dhrs1
		Slc39a2
		Srpk1
		Fscn1
		Fam53a
		Cab39
		Tab2
		Tet1
		Ppm1b
		Pnpla8
		Fam114a2
		2410131K14Rik
		Rpl21-ps4
		Arhgap26
		Nipa1
		Zgpat
		Zfp831
		Wdr46
		Dgkd
		Nsg2
		Atp8a1
		G3bp2
		Otud4
		Dpcr1
		Gfod1
		Pde4a
		Gm16347
		Vps45
		Abhd16a
		B4galt2
		Bicd1
		Dlst
		Gabra4
		Haghl
		Cherp
		Camk2g
		D630045J12Rik
		Trappc12
		Kctd13
		Bcs1l
		Gm9769
		Gm11223
		Ube2s
		Cnot7
		Bsdc1
		Erc2
		Tpp2
		Ikzf5
		Hivep2
		Rab8a
		Arpp19
		Dcaf5
		Fsd1l
		Ube2ql1
		Snrpa
		Pmepa1
		Ggnbp1
		D130043K22Rik
		Nav1
		Gm24233
		Cdh7
I	520	8430419K02Rik
		1700012B15Rik
		Lingo1
		Fam120b
		Npdc1
		Exph5
		Nrsn1
		Cyp2j9
		Tmed10
		Bbs9
		Tmem8
		Olfm3
		Scd2
		Ntrk2
		Loxl1
		Camsap1
		Gss
		Hdgf
		Pank4
		A930001N09Rik
		Def8
		Tmem88b
		Rpia
		Snrk
		Cox4i1
		Sorl1
		Fgd5
		Donson
		Eif3c
		Paip1
		Msl2
		Fnbp4
		Polr2h
		Srfbp1
		Dock3
		Snord100
		Snora73b
		Rbm33
		Gigyf2
		Bcl2l1
		Smyd2
		Gsto2
		Poldip3
		Opalin
		Iqsec1
		Brp44l
		Usp46
		Brms1l
		Tmem132b
		Akt3
		Pebp1
		Tubgcp5
		Ran
		Rps8
		Ptprz1
		Fhl3
		AC132131.1
		Atp1b1
		Katnal1
		Hspbap1
		Mob3b
		Sipa1l3
		Herpud2
		Fbxl18
		Ext1
		Gpd1
		Tmem180
		Mgst3
		Mrps27
		Ghr
		Isca1
		Tpt1-ps3
		Dopey1
		Dnm3os
		3230401D17Rik
		Ncl
		Dcdc2a
		Gemin4
		Agrn
		1700020I14Rik
		Zfp663
		Heatr3
		Uggt1
		Snap47
		Ankib1
		Ubxn6
		Nipa2
		5430411K18Rik
		Glis2
		Zfp236
		Morc2a
		Jph3
		Paqr5
		Parva
		4931406P16Rik
		Cbx5
		Mllt4
		Parp12
		S100a16
		2610017I09Rik
		Kcnma1
		Wdr36
		Me3
		Tnfaip8
		Cwc22
		Elfn1
		Ypel1
		Cmah
		AC117767.1
		Rnf130
		Mastl
		Gabrb1
		A530072M11Rik
		Lrch3
		Ndrg2
		Pts
		Gng3
		Plat
		1700116B05Rik
		Rps17
		Sh3gl2
		C1qb
		Rere
		Jak1
		Txnrd1
		Sf1
		H6pd
		Gm20503
		Tmcc2
		9430031J16Rik
		Klhdc5
		Rab6b
		Golph3
		Rps5
		Tmem50a
		Sik3
		Sept7
		Snhg3
		Arrdc3
		Cox7a2l
		1700034H14Rik
		A230046K03Rik
		Slc38a2
		Zfp202
		Yars2
		Dnahc3
		Usp3
		Pcdh9
		Dhx30
		Svop
		Rpn2
		Mtus1
		Gfra2
		Ttll5
		AC122546.1
		Rps2
		Syf2
		Ccnk
		Uqcr10
		A030009H04Rik
		Gabrr3
		Mllt6
		Commd3
		E2f6
		Dcaf11
		Rpl21-ps11
		Fam175a
		Tmc3
		Olfr199
		2310022B05Rik
		Gnas
		Rpl41
		Erlin2
		Limk1
		Rpl10a
		Foxg1
		Rad52
		Supt16h
		Sarnp
		Ift140
		Ndufaf3
		Slc35c2
		Lap3
		Rg9mtd1
		Rnf157
		Clca1
		Mlh3
		5730409E04Rik
		Nckap1
		Kpnb1
		Slc2a3
		Gna12
		Arap1
		Egr1
		Mknk1
		Fam149a
		Abr
		Chrd
		Slc22a22
		Per2
		Sipa1l2
		Eefsec
		Mt3
		Rrs1
		Rpl17
		Ddx1
		Hmgn2
		Ston2
		Mlc1
		Dos
		Tanc1
		Zcchc11
		Fto
		Dcun1d4
		2310044H10Rik
		Mtss1
		Egln3
		U1
		Scfd1
		Drp2
		Ptpn9
		Gm13644
		Zswim6
		Opa1
		Slc25a3
		4930506M07Rik
		Fam160a2
		Myh8
		Jmjd1c
		Creg2
		Nsmce1
		Ahi1
		Ttc15
		Slc6a1
		Ptgds
		Degs2
		Slc13a4
		Pnpla6
		Prpf3
		Trove2
		Clock
		C530028O21Rik
		Zkscan2
		Appbp2
		Abcg1
		Ilk
		Traf6
		Aldh5a1
		Cmtm5
		Fn3krp
		Gnl1
		Rprd1b
		Srpk2
		Fam107b
		Crbn
		Adamts9
		Rpl23a
		Rnf41
		Aldh7a1
		C030046I01Rik
		Hdac9
		Gnat1
		Cpeb2
		Cpsf3
		Gm15487
		Stau2
		Wrn
		Taf10
		3110002H16Rik
		Uqcrfs1
		Olfr1350
		Hspa13
		Ubl3
		Trav5-1
		Cdc42se1
		Capza2
		Rnf220
		Sacm1l
		Rps6kc1
		C330019G07Rik
		Tnfaip6
		C130039O16Rik
		1810012P15Rik
		Abcc2
		Sept2
		Raver1
		Mrpl42
		Olfr850
		Tbcb
		4933411K20Rik
		Gpr83
		Cables2
		Rasl10b
		Rplp0
		Mysm1
		Tmem216
		Xpo6
		Hpgds
		Ddx50
		Nras
		Wdr31
		Usp32
		Snapc1
		Ccdc132
		Synpr
		Dpp8
		Etaa1
		Gm12157
		Ryr3
		Zfp369
		Cct4
		Rab23
		St8sia5
		Glud1
		Slc25a23
		Sowaha
		Fubp1
		Sesn1
		AC073561.3
		Spna2
		Hopx
		Aff4
		Tmprss11e
		Ccni
		Gm4875
		snoU97
		Ptprn2
		5730469M10Rik
		6720456B07Rik
		Rps15a
		1810055G02Rik
		Mettl1
		Dlg4
		Fam155a
		Zfp937
		Ly9
		Dhx34
		Cul3
		Nipal3
		Scnm1-ps
		Lsamp
		Zfyve21
		Cml2
		D2hgdh
		Elmod2
		Pdzrn3
		Tmem131
		4921513D23Rik
		Gm8225
		Gaa
		Rabac1
		Itga8
		Arid1b
		Gja5
		Gm20469
		Tmem200a
		Swi5
		Colec12
		Plch2
		Zfp292
		Csnk1g1
		Trim6
		Copg
		2810407C02Rik
		Zbtb1
		Rps3a
		Gm12940
		Kifap3
		Sprn
		4930511M06Rik
		Nfic
		Slc41a2
		C330007P06Rik
		Prr13
		Thra
		Ppp3cc
		4930522L14Rik
		1700037H04Rik
		Cog3
		Tusc1
		Capn7
		Zranb1
		Cnot6
		Lrp6
		Susd4
		Rps15
		Slc35f5
		Lypd1
		Rps23
		Ddhd2
		Pkig
		Igf1
		Tmem209
		Dbt
		Fam107a
		Hnrnpl
		Mtap2
		Gng2
		Atn1
		Ush2a
		Sympk
		Foxk2
		Abca8b
		Tmem80
		Pclo
		Foxj3
		Scn3a
		Olfr1051
		Rab5b
		Gjb6
		Vmn2r112
		Muc15
		Utp6
		Sin3b
		Gm10419
		Dnaja4
		Cdc37l1
		Nab1
		Ehbp1
		Ppp1r12a
		Man2b2
		Gria4
		1110031I02Rik
		Chl1
		Gm4117
		Mtss1l
		Nmt2
		Fbxo10
		Smc5
		Lyar
		3110043O21Rik
		Ergic1
		Auh
		Rps11
		Mal2
		Dtna
		Rpl15
		Snora73a
		Pml
		Tceb1
		Gpr89
		Tle3
		Tbx5
		Gad2
		Angptl2
		Usp10
		Mex3d
		Tbca
		Sdccag3
		Akr1a1
		Smarca4
		Sepw1
		Lynx1
		D9Ertd402e
		Pde4dip
		4933407C03Rik
		Nkd2
		Rabgap1l
		Rab11fip5
		Hexa
		Dapk1
		Apbb2
		R3hdm1
		Fam160b2
		Hnrnpul1
		Uqcrh
		Faim
		Bend6
		Rps24
		Snap25
		Ptdss1
		Rps9
		Emp2
		Pfn2
		Serpine2
		Zbtb4
		Mtap4
		Stk39
		Ptbp1
		Zdhhc6
		Ppil2
		1700019E08Rik
		Gm10699
		Chchd3
		Megf9
		Sertad4
		Cttnbp2nl
		Rps29
		Rnf19b
		Gm14077
		Orc2
		Phactr2
		Ipo9
		Ddn
		Tbc1d22b
		Sh3bgrl2
		Hnrnpu
		Scg2
		Bag6
		Tubb2b
		Gm7546
		Csnk1g2
		Ipcef1
		2700050L05Rik
		Ift20
		Carf
		Mkln1
		Foxo1
		Nfkbid
		Bri3bp
		Ank
		Enpp2
		Usp5
		Mrps5
		Mrpl51
		Rheb
		Morn4
		Agt
		Rpl19
		Snph
A	2156	Abi2
		Ndufa5
		Dmxl1
		Ssu72
		Srrm1
		Scn5a
		Copa
		Btbd3
		Mettl13
		Gldc
		Foxl2
		Gm13177
		Tmem19
		Shc2
		6330408A02Rik
		Akr1e1
		Npy
		Ap5s1
		Spock2
		Nova1
		Celf1
		Sarm1
		Herc3
		Dnahc9
		Ppfibp1
		Hat1
		B3gnt3
		Ino80d
		Stk11ip
		Gm10935
		Psmg2
		Nyap1
		Cdc27
		Acin1
		Ppp5c
		Hist1h2bc
		Gm16262
		Adrb1
		Atg13
		Olfr67
		Kpna1
		Pigb
		Rab1
		Zfp932
		Tnfaip1
		Trim56
		Tom1l2
		Frem1
		Odc1
		Ppm1l
		Zfpm1
		Ebf3
		Gm24924
		Tmem33
		Maf
		Cend1
		Slco1a4
		Ppp1r12b
		Ercc4
		Cnot4
		Ncoa4
		1700028K03Rik
		D3Bwg0562e
		Stt3a
		Crebrf
		Cd22
		Lypla1
		Trip11
		Tomm6
		Cerk
		Camk1d
		Mbd5
		Psmf1
		Cct2
		Dlgap3
		Vmn1r171
		Tmem184c
		Dirc2
		Aig1
		Trpc6
		Atp6v1e1
		Cds2
		Vps41
		Spag9
		Chd6
		Asap1
		Gm13111
		Arpc5l
		2510003E04Rik
		Gm12371
		Cd209c
		Metap1
		Ptprk
		Ermap
		Trps1
		Rad51d
		Oxgr1
		Vamp2
		Arl14ep
		Ccdc71
		Flrt1
		A930016O22Rik
		Napb
		Mpp2
		Gbf1
		Tet2
		Il6st
		Kcnh5
		4930570G19Rik
		Pdia3
		Zmiz2
		Slc35b1
		Mlf2
		Drc1
		Ntn1
		Khdrbs3
		Ywhae
		2900011O08Rik
		Magi1
		Krt222
		Dag1
		Rgs17
		Akap8
		4933439C10Rik
		Fat1
		Rhobtb2
		Rab3gap1
		Ptprs
		Dab2
		Ppig
		Gprc5b
		Tubb4b
		Rnaseh2b
		Wdfy1
		Zdhhc5
		Rab11b
		C1qbp
		Drosha
		Rasgrp2
		Setbp1
		Tfap2b
		Prr18
		Olfr1296-ps1
		Hn1l
		Icmt
		4930594M22Rik
		Cckbr
		Tmtc2
		Slc2a4
		N4bp2l1
		Lztfl1
		Syt9
		Alms1
		9330133O14Rik
		Clec14a
		Ppp2ca
		Cdc25a
		Golim4
		Sema3e
		Cpeb4
		Hipk3
		Ckb
		Rpl27
		Snx7
		Vezt
		Tecr
		Ctxn1
		Gja4
		Gab1
		Wasl
		Ttll6
		Gatsl2
		Senp3
		Ptpru
		Trim67
		Zdhhc16
		Gyltl1b
		Cbll1
		Eogt
		Efna1
		Card6
		Slc16a5
		Jakmip1
		I830134H01Rik
		Elavl3
		Tpst1
		Cpsf3l
		Racgap1
		Ankrd49
		Kif3c
		Nox4
		Ctgf
		Gria1
		Bicd2
		Scamp1
		Ppm1h
		Psmc4
		Gck
		Cadm1
		Mos
		Slc45a1
		Mdga2
		Prpf6
		Foxj2
		Mapk7
		Grm7
		Rundc3a
		Gjd4
		Aldh18a1
		Zfp326
		Sdk1
		Abca3
		Ntsr1
		Mt1
		Hbb-b1
		Mark2
		Ube4a
		Chpf2
		Dpt
		Etohd2
		Atrn
		Pnn
		Nrxn3
		Tmem238
		Nop56
		Efnb3
		Vmn2r27
		Gtpbp5
		Atic
		Zhx1
		Runx2
		Upf2
		Gm15880
		Sptbn2
		Tbl3
		Suclg1
		Nup133
		Ncrna00086
		Zfhx3
		Gpatch11
		Xkr4
		Pcp4
		Olfr976
		Mrpl37
		Camk1
		Brat1
		Vcp
		Dnajc27
		Vmn2r86
		Kdm2b
		Anxa7
		Spred1
		Fgf9
		Ostc
		Mertk
		Tdrd3
		Nr2c2
		A630007B06Rik
		Htt
		Gtf2h1
		Got1
		Ldlrad4
		Marf1
		Tbcel
		Ccdc117
		Fasn
		Gak
		Cmas
		Gm17484
		D030018L15Rik
		Mrps17
		Brk1
		Ppp4r1
		Pou6f1
		D330023K18Rik
		Dusp1
		Pcmtd2
		Itgb1bp1
		Gpr137
		Prpf40b
		Ogfod1
		Mfn1
		Vegfa
		Phldb2
		Tpr
		Pgs1
		Ppp1cb
		Stam
		Ilf3
		Reln
		Pcdhb16
		Pag1
		Hoxa11as
		Ccser2
		Uchl3
		Gjc1
		Stmn3
		Lpcat4
		Alas1
		Zfp260
		Calm4
		Cabp7
		Srsf3
		B2m
		Unk
		Nrxn2
		Hoxc10
		Mipol1
		Ubiad1
		Cers6
		Mmp16
		Nfia
		Otud6b
		Mettl16
		Cyhr1
		Csrnp3
		C130074G19Rik
		Arl6ip5
		Mtmr3
		Nckap5
		Fem1c
		B930036N10Rik
		Fbxw7
		D5Ertd577e
		Tox2
		Rtl1
		Fastkd2
		Ikzf1
		Fam5c
		Tbc1d14
		Wdr47
		Tbc1d4
		Gosr2
		Ptpn23
		Rgs5
		Atp1a2
		Gm12067
		Far2
		Rps14
		Fam220a
		Strip1
		Spry2
		Zik1
		Bmp2k
		Mtap
		Dll4
		Cuedc1
		Msh6
		Eif4g3
		Zfp617
		Camta1
		Gm10304
		Cnrip1
		Sirpa
		Cux1
		Hpd
		Rnf43
		Ssfa2
		Rptor
		Sptbn4
		Srrm2
		Ubr4
		Nfatc2
		Cep97
		Itfg2
		Aldoc
		Mrgprf
		Tmem132a
		Rad54l2
		Pyroxd1
		Psma8
		Mll2
		Srp19
		Fam198b
		Gucy1b3
		Ostm1
		Atl3
		Vdac2
		Zfp605
		Zyg11b
		Vps33a
		Pik3ca
		Phf2
		Aox3
		Pptc7
		Tspan12
		Ctdspl2
		Ppip5k1
		Per3
		Zswim5
		Naa60
		Rabgap1
		Gm15983
		Agl
		Gpt2
		Ano6
		Rapgef3
		Zkscan3
		Bclaf1
		Iffo2
		Gm15506
		Capn3
		Camk2d
		Sos1
		Dmtf1
		Rims3
		Slitrk1
		Tnfrsf22
		Ik
		Gm3453
		Mycbp2
		Pygb
		1110018G07Rik
		Alpl
		Tenm2
		Kcnv1
		Tma16
		Psmb8
		Nedd4l
		Paxbp1
		Zcchc2
		Pwp2
		H2afy
		Gpatch2
		Shisa4
		Ubn2
		Arl14epl
		1700123O20Rik
		Vezf1
		Atp11a
		Ppp1r3a
		Snn
		Dnajc18
		En1
		Yy1
		Pdk2
		Mpc1
		Asrgl1
		Nipbl
		Nrd1
		Fyn
		Cmtm4
		Gltscr1l
		Rnf165
		Neurl1b
		Pard3b
		Wbp11
		Dcaf8
		Cldn10
		Car8
		Necap1
		Col24a1
		9430020K01Rik
		Msantd1
		Klhl24
		Tfdp2
		Grm1
		Pik3r1
		Pccb
		Crtc3
		Npas3
		Luzp1
		Pfkp
		Nisch
		Camsap2
		Slc35g2
		Lrfn5
		Eml3
		Hnrnpf
		Fip1l1
		Snx4
		Prkg1
		Plk4
		Kdm4b
		Odf2
		Scg3
		Ap4e1
		Gm15617
		Tmem56
		Notum
		Rab15
		Soat1
		Grb14
		Phlpp2
		Lcp1
		Als2cl
		Gabpb1
		Napepld
		Bap1
		Gm14683
		Fads2
		Slc27a1
		Col23a1
		Snx27
		Gm11823
		Rai1
		Sept2_495
		Zfp389
		Mtdh
		Ubc
		2810474O19Rik
		Slc6a9
		Lrrtm2
		Gm24871
		Mapk8ip1
		Bace1
		Clpx
		Pnpla7
		Agbl5
		Rhoa
		Osmr
		Kctd2
		Appl2
		1810009N23Rik
		Mink1
		Man1c1
		Hps3
		Fastkd5
		Dapp1
		Cand1
		Npc1
		Golga3
		Gm5860
		Slc38a11
		Rab7
		Mta2
		Fat3
		Abat
		Dlgap2
		Ttc39b
		Fmo1
		Barhl1
		Larp1
		Cyb5rl
		Rpl13
		Fap
		Sgce
		Tnks2
		Rpl9
		BC046251
		Ap4m1
		Calb1
		Tardbp
		Pdzd8
		Selk
		Mybbp1a
		Hmgcll1
		Elovl2
		Atg16l2
		Gm16286
		Atl1
		Crim1
		Trim29
		Spsb3
		Reep2
		Lig4
		Lin54
		Fut9
		Ggnbp2
		Agpat4
		Vmn2r74
		Tex9
		Paip2
		Ttl
		Pfkfb2
		Nip7
		Dgcr2
		Ddx6
		A530054K11Rik
		Tmem39b
		Cluh
		Ipo13
		Stxbp3a
		Megf10
		Postn
		Esr1
		Gm608
		Ino80
		Glul
		Colgalt1
		Sept3_423
		Tollip
		Vwa3a
		Usp54
		Tmf1
		Nrbp1
		Mpp3
		Vcpip1
		Slc30a4
		Pdcd4
		Arhgap23
		Zmiz1
		Htr7
		Brd8
		Hdlbp
		Plxna2
		Ensa
		Zscan18
		Kidins220
[truncated: 1,557 more rows]

## Sheet: E_I_A_Pat
Individual or overlapped cells	Number of genes	Gene ID	Note
A&E&I*	29	Ralgapb	*A: astrocyte; E: excitatory neuron; A: astrocyte
		Arl5a	*Please scroll down to see more data from individual or overlapped cells
		Dock3
		Htt
		Rtn3
		Csde1
		Rpl10a-ps1
		Ndrg4
		Smarca2
		2610507B11Rik
		Slx1b
		Abr
		Zdhhc21
		Sepp1
		N4bp2l2
		Calm1
		Atxn7l3b
		Aldoa
		Sorbs2
		Mib1
		Olfm1
		Mbp
		Zmynd11
		Apc
		St13
		Fnbp1
		Kdm5b
		Psd3
		Homer1
E&I	28	Otub1
		Odc1
		Strn4
		Malat1
		Ptprs
		Kif3c
		Gm5148
		Polr3g
		Hsp90ab1
		Atxn7
		Pkib
		Celf2
		Fam149a
		Sphkap
		Snhg11
		Tulp4
		Cpeb2
		Dcaf17
		Sec14l1
		Hmgb1
		Sbno1
		Sparcl1
		Slc4a10
		Dmxl2
		Scn2a1
		Stk39
		Kcnh7
		Tox4
A&E	127	Ndufa5
		Lingo1
		Tom1l2
		Adam23
		Napb
		Macf1
		Rbm33
		Mapk1ip1l
		Smyd2
		Calu
		Iqsec1
		Stxbp5
		Map2
		Matk
		Rfx3
		1110051M20Rik
		Wfs1
		Sacs
		Nrxn2
		Cx3cl1
		Nav2
		Atp6v1g2
		Cdh2
		Ppip5k1
		Arhgap21
		Tbc1d30
		Adcy1
		4932438A13Rik
		Kctd2
		Rims1
		Ttc39b
		Adam22
		Supt6
		Rab6b
		Pde1a
		Acsl3
		Cdk19
		Gpr26
		Gm26381
		Csmd1
		Ankhd1
		Baz1b
		Usp34
		Gria2
		Lcorl
		Nckap1
		Dnm3
		Rhot2
		Bai3
		Slc6a17
		Tenm3
		Sestd1
		Kif1b
		Atp5c1
		Reep1
		Atp1a3
		Calm3
		Cdc42
		Ndrg3
		Slc6a1
		Mat2a
		Impact
		Tmem245
		Kalrn
		Sptan1
		Srpk2
		Npnt
		Mkl2
		Srcin1
		Atp2b1
		Senp6
		Gpr88
		Fam163b
		Ncdn
		Fam126b
		Sv2a
		Narfl
		Adck3
		Myo18a
		Zmat3
		Dab1
		Atp6v1a
		Gabbr2
		Plxnd1
		Cul3
		Dido1
		Mapk10
		Dynll2
		Hspa8
		Wdr12
		Kifap3
		Uchl1
		Wdfy3
		Pcsk2
		Acsl5
		Tubb2a
		Olfr777
		Ttyh1
		Gls
		Gm4117
		Stmn4
		Mtss1l
		Hiat1
		Dock4
		Gsk3b
		Atp2c1
		Ubr2
		Clasp2
		Map1a
		Ttll7
		Shank1
		Peg3
		Lpin2
		Scrg1
		Per1
		Dyrk1a
		Zfp652
		Tia1
		Pbrm1
		Stxbp1
		Dgat2
		Nwd1
		Sf3b2
		Hnrnpu
		Ncald
		Dnaja1
		Cdh7
A&I	224	Stxbp5l
		Ppia
		Spty2d1
		Atp5j
		Plcxd2
		Aftph
		Ing4
		Chd3
		Scarna10
		Snrpn
		Paip1
		Peg10
		Zrsr1
		Dusp16
		Rgs17
		Lyst
		Gigyf2
		Myo5a
		Rasa2
		Zeb2
		Vmn1r58
		Tecr
		Kansl1
		Mpped1
		Eef1a1
		Dst
		Ttc7b
		Hbb-b1
		Etohd2
		Dnajc27
		Purb
		Ext1
		Rorb
		Sash1
		Rpl5
		Csrnp3
		Hmcn1
		Atp1a2
		Agrn
		Ppp3ca
		Vdac2
		Aak1
		Rabgap1
		Fam102b
		Camk2d
		Ccdc88a
		Cbx5
		Hlf
		Arhgef2
		Cyfip2
		Tsg101
		Dlg2
		Zfp426
		Fabp5
		Ppfia2
		Gpm6a
		Nisch
		Smg1
		Snx27
		Rpl13
		Palm
		Slc1a3
		Tcp1
		Glul
		Cald1
		Gnal
		Sf1
		Unc79
		Clmn
		Fn1
		Ccnt1
		Nol4
		Lphn3
		Gm16300
		Acbd5
		Tor1aip1
		Pcdh17
		Ttll5
		Rhbdd2
		Nell2
		Dennd1b
		Qk
		Arrb1
		Uhmk1
		Zeb1
		Paics
		Foxg1
		Lrrc7
		Pfdn5
		Cpa6
		Dscam
		Mapk1
		Adam9
		Atxn2
		Dock7
		Chd7
		Sc4mol
		Gm12913
		Son
		Fbxo38
		Usp16
		Alkbh5
		Ahrr
		Gnb1
		Cltc
		Fkbp1a
		Cep350
		Zfp706
		Etv1
		Pabpc1
		Rps12
		Camk2b
		Tmeff1
		Map3k2
		Zhx3
		Stau2
		Ewsr1
		Zbtb20
		Mdh2
		Ntng1
		1700021K19Rik
		Atp9a
		Mbd3
		Celf5
		Mapk8ip3
		Anks1b
		Robo1
		Xpo6
		Tef
		Ccdc132
		Nfe2l1
		Synpr
		Nsf
		Dtnb
		Dio2
		St8sia5
		Rcbtb2
		Ank2
		Ddr2
		Frs2
		Stx1b
		Elmo2
		App
		Zwint
		Cul1
		Eif4a1
		Dynlrb1
		Cap2
		Grin3a
		Lrrc4
		Gm17300
		Il33
		Becn1
		Syncrip
		Plec
		Zfp292
		Wwp1
		Unc80
		Dennd5a
		Kif1a
		Ankrd11
		Sdha
		Epc2
		Capn7
		Vti1b
		Zranb1
		Herc2
		Apoe
		Pcdhb8
		Fam107a
		Baz2a
		Cdk17
		Map2k4
		Gnai1
		Abcg4
		Arl4c
		Srr
		Armc5
		Gm13075
		Pdgfra
		Arf3
		Pkd1
		Tet1
		Ywhaz
		Tlk1
		Grm5
		3110043O21Rik
		Rpl15
		Glcci1
		Ankrd17
		Add1
		Arhgap26
		Ndufa8
		Smarca4
		Ap2b1
		Tmem229a
		Eif4a2
		Pde4dip
		Rnf150
		Ncoa7
		Pdp1
		Tcf7l2
		Gfap
		Brd2
		Cpeb3
		Rab2a
		Slc22a17
		Faim2
		Txndc16
		Cnot6l
		Map4k5
		Arsb
		Ubtf
		Hivep2
		Slc25a22
		Ttc3
		Dnajc6
		Qdpr
		Atp13a3
		Pan3
		Runx1t1
		Pafah1b1
		Tob2
		Ap1b1
E	270	Tmod1
		Lrig2
		Ppfibp1
		Slc38a1
		Tango2
		Dctn6
		Gm24924
		Snx24
		Mlip
		D3Bwg0562e
		Mbd5
		Cds2
		Chd6
		Fam117b
		Dcaf7
		Unc13a
		Dpp6
		Gatad1
		Ddx42
		Rgl1
		Lrrc59
		9330133O14Rik
		Klhl28
		Serpini1
		Fh1
		Cstf2t
		Trim67
		Gyltl1b
		Arl6ip1
		Elavl3
		Rbm25
		Glb1
		Gm10705
		Lars2
		Xkr4
		Rdh1
		Gm11872
		Vcp
		Spred1
		Fkbp15
		Ascl4
		Pcmtd2
		Tpr
		Ormdl3
		Tanc2
		Tmem66
		C130074G19Rik
		Trappc2l
		Mtmr3
		Chst15
		N28178
		Tbc1d14
		Gm15990
		Lrp8
		Sirpa
		Srrm2
		Rnf20
		Ostm1
		Dhdds
		Man1a2
		Sim1
		Hsd3b5
		Ss18l1
		Rims3
		Mycbp2
		Arl5b
		Cbx3
		Shisa4
		Mllt4
		Dtx4
		Bola3
		Wbp11
		Ncstn
		Atp6v0e2
		Camsap2
		Ankrd32
		Unc13b
		Pds5b
		Ncan
		Scn2b
		1110008L16Rik
		Cdh5
		Cdc123
		Lrrc8c
		Ralgds
		Pgm2l1
		Sh3gl2
		Atg16l2
		Atl1
		Cep152
		Dgcr2
		Gp1bb
		Mpp3
		Lag3
		Abca2
		Kcnq2
		Wipf3
		Nebl
		Cyp4f13
		Eif5a
		Dstyk
		Fam136a
		Prdm2
		Fam115a
		Tmem178b
		Phf13
		A930012O16Rik
		Afap1
		Sfpq
		Rtn1
		Trp53bp1
		Jhdm1d
		Srsf12
		Slc39a9
		Orai2
		Zdhhc8
		Igf2
		Frzb
		Rnu3b1
		Fam193a
		Gpd2
		Dctn1
		Mfn2
		4930412C18Rik
		Srrm3
		Cacng7
		Pex5l
		Abca5
		Gm26244
		Satb2
		Ralbp1
		St3gal2
		Arhgap33
		Mgat5
		1700110K17Rik
		Dixdc1
		Hnrpll
		Lrpap1
		Cbx6
		Map3k12
		Ube2n
		Ubxn2a
		Kcnj15
		Cacna1i
		Luc7l2
		Ep400
		Rdh19
		Bcas3
		Atp6v0a1
		Ulk1
		Baiap2
		Acadvl
		Tmx4
		Dscr3
		Nat10
		2510009E07Rik
		Kctd1
		Vmn2r29
		Zfp488
		Clip3
		Hsp90b1
		Srgap3
		Ppp3r1
		Kcnq3
		A230050P20Rik
		Ppp1r17
		Rnf139
		Igfbp6
		Chsy3
		1110038B12Rik
		Cobl
		Prkar1a
		Tmpo
		Snupn
		Pcdhgc4
		Inip
		Fam174b
		Tstd2
		Glt1d1
		Shoc2
		Rprd1a
		Rassf8
		Usp15
		Galnt18
		Hes7
		Arhgap32
		Sh3bgrl3
		Stip1
		Ndufb5
		Ate1
		Rnf149
		Rufy3
		Phyhip
		Gabrb3
		Hgsnat
		Plch2
		2810407C02Rik
		Tnpo3
		Ogfod3
		Tmem126b
		Golga7b
		Eif5a2
		Sez6l
		Rps15
		Chchd4
		Yod1
		Dnm1l
		Paqr7
		Ankrd28
		Fam111a
		Ssbp1
		Gpr107
		Lrrc4c
		Pafah1b2
		Ints10
		Tubal3
		Vps13b
		Brf1
		Epha10
		Ica1l
		Ivns1abp
		Rasgrp1
		2700089E24Rik
		Fscn1
		Ppp1r12a
		Sema6a
		Slc17a7
		Ttc13
		Sdr39u1
		Pop4
		Abhd2
		Mdga1
		Vamp3
		Rps11
		Tcf20
		Angel2
		AI413582
		Sub1
		Homer2
		Hdgfrp3
		Slc7a4
		Agap2
		Kcnc2
		G3bp2
		Zfp931
		Gda
		Eif4h
		Uhrf2
		B4galt2
		Vipas39
		D630045J12Rik
		Trak2
		Megf9
		Actr8
		Gm6863
		Sez6l2
		Scamp3
		Trim46
		3110035E14Rik
		Tufm
		Fsd1l
		Nol6
		Sphk2
		Bri3bp
		Enpp2
		Mmp17
		Mapk11
		Tmem63c
		Rmrp
		Gm24105
I	509	Ube2l3
		Npdc1
		Npy
		Blvrb
		Spock2
		Nfx1
		Olfm3
		Bscl2
		Acin1
		Ppp5c
		4933427I04Rik
		Rab1
		Gm12611
		Nek6
		Lgi3
		Pank4
		Qrich1
		Slco1a4
		Egfr
		Rpia
		1200011I18Rik
		Rbm22
		Trip11
		Pbx4
		Ccdc106
		Snrk
		Cct2
		Sh3rf1
		Tmsb10
		Glrb
		Gtf2b
		Spag9
		Mzt2
		Kit
		Nfkbia
		Eef1g
		Rho
		Hmbox1
		Mpp2
		Tmcc1
		Tet2
		Eftud2
		Khdrbs3
		Aggf1
		Magi1
		Tubb4b
		Rab11b
		Ubqln1
		Poldip3
		Med23
		Spnb3
		Ppp2ca
		Mppe1
		Rock2
		Rtf1
		Tmem127
		Plcl1
		1810029B16Rik
		Gm13339
		Arvcf
		Myst3
		Lphn2
		Gria1
		Rnf170
		Wasf3
		Zfp385b
		Zhx1
		Zer1
		St8sia3
		Pola2
		Ccdc117
		9230115E21Rik
		Ergic2
		Pag1
		Mrpl44
		Zfp108
		Cox6a1
		6330527O06Rik
		Chrna2
		Nfia
		5930403N24Rik
		Myt1l
		Acvr2a
		Tm9sf4
		Dcdc2a
		Atrnl1
		Eif4g3
		Gna11
		Mkks
		Heatr3
		Gpx4
		Ubr4
		Nfatc2
		Ctcfl
		Pptc7
		Rnf146
		Sult6b1
		Nf2
		Rab22a
		Rab3ip
		Parva
		Kcnv1
		Zcchc6
		Acap3
		0610010O12Rik
		Aldh1l2
		Fam185a
		Trib2
		Pdk2
		Poldip2
		Eef1e1
		Srsf11
		Cacna2d1
		BC029722
		Golga2
		Mrpl13
		Pfkp
		Cwc22
		Slc2a13
		Atp6v0c
		Gcap14
		Pacs2
		Mapk8ip1
		Rad18
		Lrch3
		Mtap1a
		Nacc2
		Grk1
		9930038B18Rik
		Cct3
		Fut9
		Metap2
		Hectd2
		Tub
		Abhd8
		Mff
		Arfip2
		Mobp
		Rbms3
		Trappc8
		9430031J16Rik
		Grlf1
		Alg5
		Trim44
		Fam168a
		Syngr1
		42620
		Zmym2
		Blmh
		D0H4S114
		Nanos1
		Fam120a
		Cntn1
		Gas7
		Zdhhc20
		Ankrd12
		Mark1
		Sf3b1
		Idh3b
		Supt4h1
		Ccndbp1
		Pa2g4
		Ttc19
		Odz2
		Gapdh
		Cplx2
		Lass6
		Gm6483
		Nsd1
		Hcn2
		AC129188.1
		Olfr1209
		Rps2
		4930402H24Rik
		Atpif1
		Matr3
		Cfdp1
		Tyms
		Fbxl2
		Lamb1
		Fbxl16
		Zkscan16
		Pja2
		Myo6
		Zdhhc4
		Cdk3-ps
		Cst3
		Gnas
		Larp4b
		Supt6h
		Ppapdc1b
		Rbm18
		Ndst3
		Adap1
		Cops3
		Fam32a
		Zmat2
		Cry2
		Ccar1
		Ttc1
		Rpl23
		Rpl29
		Abhd4
		Tpd52
		Dennd4a
		Elfn2
		S100b
		Elmod1
		Atg2b
		Dym
		Shc3
		Cyb5r4
		Fbxo41
		Zfr2
		Btbd9
		Ext2
		Chmp1a
		Car10
		Zfp808
		Acmsd
		Hmgn2
		Tarsl2
		Echdc1
		Setd7
		Dos
		Dync1h1
		Fto
		Ppp2r5d
		Eif3f
		Mpdz
		Ikzf4
		Usp7
		Ppp1r13b
		U1
		Senp2
		Pum1
		Vapa
		Erp44
		Ncoa2
		Clcn3
		Arid2
		Jmjd1c
		Spnb2
		Hjurp
		Bloc1s1
		Dlg1
		Rapgef4
		Rtn2
		Rpl4
		Prpf3
		Mlec
		Ahcyl1
		Thop1
		Orc6
		Pfdn1
		Eif4e
		Svil
		Sdhb
		Rbp4
		Hecw1
		Urgcp
		Zfp715
		Ttpal
		Rnf41
		Arhgef15
		BC030336
		Epb4.1
		Ift57
		Gucy1a2
		Smcr7
		Rab36
		Chrac1
		Pdhb
		Ndufb8
		Caskin1
		Papd5
		7SK
		C130071C03Rik
		Rpl7
		Psmc2
		Rnf145
		Trim37
		Plod2
		Fbxw11
		Parp6
		Mccc1
		Epb4.1l2
		Gas2l3
		Ube2k
		Tbc1d12
		BC031353
		Rpl14
		Prcc
		Gpr123
		Ncs1
		Csmd2
		Hist1h2be
		Nol3
		4933411K20Rik
		Gm6136
		Itgav
		Frmd4a
		Limch1
		Olfr884
		Nrip1
		Ash1l
		Tgfb3
		Ankrd26
		Fgf1
		Dnajb5
		Mta3
		Rps6ka2
		Neto2
		Ftl1
		BC018242
		Sik2
		Fam133b
		Ano4
		Lig3
		Prkg2
		Ccng1
		Rell2
		Pip5k1b
		Rac1
		Ncor2
		A630055G03Rik
		Dync2h1
		Nfat5
		Th1l
		Spna2
		Gtf3c3
		Ndufa13
		Csgalnact2
		Lass4
		Fgfr1op2
		Ciao1
		Mab21l1
		Rapgef2
		Snrnp200
		Ube2v2
		Pogz
		Cplx1
		Gnaz
		Ldha
		BC018507
		Ntsr2
		Ppp1r9b
		Ttc4
		Setd8
		Gnptab
		Snapc2
		Gpr39
		Mras
		1110003E01Rik
		Sgip1
		Gm16103
		Kcnab2
		Raph1
		Csnk1g1
		AC153908.1
		Mc1r
		St8sia1
		Clstn1
		Pcdhac1
		Chpt1
		9930021J03Rik
		1810013L24Rik
		Ufsp2
		Prr13
		1700037H04Rik
		Cycs
		Atp5f1
		Actr3
		Usp25
		Cnot6
		Erc1
		Nelf
		BC005537
		Zfp553
		5930416I19Rik
		Zfp71-rs1
		Pdcd11
		Arnt2
		Mapkap1
		H3f3a
		2310067B10Rik
		Ckap5
		Prkce
		Sfxn3
		Cox7c
		4930529C04Rik
		Gfra4
		1500017E21Rik
		Rsl1d1
		Cwc15
		Mtap2
		Ranbp9
		Capza1
		Gm17139
		Igsf9b
		Oprl1
		Cacna1e
		Mef2a
		Ly86
		Spred3
		Atp6v1c1
		42616
		Ptprr
		Wdfy2
		1300001I01Rik
		Nt5c3
		Osgin2
		Pcgf3
		Cpne6
		Syngap1
		Nfib
		Gria4
		Pou3f2
		Rbbp5
		Dach1
		Blnk
		Gtpbp4
		Coro6
		Auh
		Hnrnpc
		Astn2
		Pml
		Gm15925
		Atp11b
		Gm14176
		Tle3
		Atp5k
		Clstn2
		Nlrc3
		Btbd6
		Scap
		B230208H17Rik
		Ppp3cb
		Ercc3
		Plekhg5
		Syt1
		Agpat6
		Gpx1
		Igf2bp2
		Trnp1
		Svip
		Tada2a
		Mgll
		Prim2
		Efr3a
		4933407C03Rik
		Dnajc19
		Gas5
		Papd7
		Uqcrc1
		Hapln1
		Itm2c
		Cntnap1
		Fam65b
		Ptpdc1
		Hsd3b2
		Npy1r
		E130308A19Rik
		Mtap4
		Ncor1
		SNORA84
		Scrt1
		Fem1b
		Ppil2
		Srgap1
		Sst
		Klhdc2
		Grn
		Gm19031
		Inppl1
		Nsun5
		Rnf19b
		Gm10125
		Elf1
		Ap3b2
		Adipoq
		Bsdc1
		Mll5
		Dpysl2
		Phtf2
		Letm1
		Fbxo44
		Kazn
		Dnajb9
		Bmpr1a
		Slu7
		Pbld1
		1110002L01Rik
		Klhl1
		Psg26
		Spire1
		Kpna4
		Wbp4
		5430416O09Rik
		Nckipsd
		Ankfy1
		Actr1b
		Ganab
		Ctsb
		Ahcyl2
		Slc39a10
		Sept9
		4933427J07Rik
		Snph
A	2144	Syt13
		Mtmr10
		8430419K02Rik
		Prrc2a
		Dhx9
		Srrm1
		Mettl13
		Prosc
		Exph5
		Akt2-ps
		Pik3c2a
		Nrsn1
		Ppm1e
		Pkia
		Gm9705
		Tmed10
		Shc2
		6330408A02Rik
		Cachd1
		Pcdh1
		Kcnq5
		Vmn1r5
		Snap91
		Rps6
		Nav3
		Celf1
		Hmgn3
		Strbp
		Herc3
		Dnahc9
		Ino80d
		Stk11ip
		Scd2
		Rhbdd1
		Myo7b
		Nsg1
		Ntrk2
		Mrto4
		Gm4219
		Cd274
		Rnf187
		Kcnh1
		Arih1
		Abhd17b
		Setd3
		Omg
		Pitpnm3
		Fam73b
		Hdac3
		Ebf3
		Yaf2
		Tmem33
		Tmed8
		6030458C11Rik
		Zfp423
		Rtkn
		A930011G23Rik
		Pmm1
		Nfe2l3
		Kcnj2
		Nrp1
		Bbx
		Gm11714
		Mtmr12
		Klhl2
		1700049G17Rik
		Dzank1
		Cerk
		Nos1
		Sod2
		Dlgap3
		Tmem184c
		Pick1
		Camk4
		Tnpo1
		Cox4i1
		Chchd6
		Miip
		Meis1
		Prpf38a
		Pla2g4e
		Asap1
		Ythdc1
		Rev3l
		2510003E04Rik
		Ly6e
		Rnf24
		Neb
		Kcnc1
		Ermap
		Trps1
		Gm13333
		Arl8b
		Zcchc24
		Ganc
		Cacfd1
		Rictor
		Cdh11
		P2ry13
		Nop9
		Idi1
		Gm20634
		Fam214b
		Jag1
		Vcan
		Tst
		Atad5
		Agpat9
		Hnrnpk
		Dnajc7
		Zmiz2
		Rrp1b
		Moap1
		Cadm4
		Pip4k2b
		Itga6
		Kat6b
		Itpkb
		Krt222
		E130307A14Rik
		Ctsf
		Ctbp2
		Manbal
		Ube2e3
		Ptgdr
		Ap1s1
		Snora73b
		Pou3f3
		Rab3gap1
		Zfp677
		Rnaseh2b
		Rab11fip3
		Psmd2
		Cpd
		Ppp1r9a
		Rasgrp2
		Phip
		Agpat3
		Syt16
		Ssr3
		Zfp277
		Hmgcs1
		Gmfb
		Ric3
		Slc2a4
		Cryl1
		Bptf
		Lztfl1
		Usp46
		Prmt10
		Mettl21a
		Hapln4
		Mgat2
		Jph4
		Tmem132b
		Cpeb4
		AA474408
		Pla2g7
		Olfr103
		Med9
		Vezt
		Tpm3
		Gm12054
		Rgs12
		Tmtc4
		Ptpru
		Zzz3
		Dot1l
		Sfr1
		Vipr1
		Pebp1
		Ctnna2
		Rimklb
		Braf
		Tram1l1
		Pisd
		B230219D22Rik
		Hnrnph1
		Gm11748
		Fancd2
		Gm7420
		Bcat1
		Slc16a10
		Hoxa2
		Tmem67
		Tspan3
		Mboat7
		Nbr1
		Esco1
		Ran
		Prpf6
		Plxna1
		Foxj2
		Mtus2
		Acbd6
		Xylt2
		Pax9
		Timeless
		Sdk1
		Tnfrsf1b
		Klf7
		Mark2
		Whsc1
		Ube4a
		Gm7701
		Dpy19l1
		Atrn
		Rangrf
		Fam92a
		Nop56
		5730455P16Rik
		Atic
		Runx2
		Rcc2
		Vmn1r62
		Slc12a5
		Harbi1
		Prickle2
		Dlgap4
		Atp1b1
		Scn1a
		Isca2
		Gm21969
		Plagl2
		Gne
		Gm14149
		C3ar1
		Brat1
		Prss22
		Pak6
		St7
		Mertk
		Vps13c
		A630007B06Rik
		Ahdc1
		Eng
		Dner
		Atxn1
		Grin2b
		Dpp10
		Dusp23
		Serpinb6a
		Rps6kb1
		Ppp4r1
		Mpv17l2
		Gpr146
		Trpc4ap
		Scamp2
		Rapgefl1
		Prpf40b
		Mfn1
		Asph
		Ppp1cb
		Reln
		D10Bwg1379e
		Tfb1m
		Flrt2
		Suv420h1
		Sort1
		Rpl26
		Chchd2
		Unk
		Eif3j1
		Smad4
		Gm16028
		Rer1
		Hist1h4i
		Scarb2
		4931406C07Rik
		Lonrf2
		Slc15a2
		Pou2f2
		Dync1li2
		Syt17
		Enox1
		Slco1c1
		Mettl16
		Cpt1a
		Kbtbd4
		Dnm3os
		B4galnt4
		Rab2b
		Ccnd1
		Yes1
		Fbxw7
		Tox2
		Prokr2
		4930435E12Rik
		Thbs3
		Pcnx
		Ikzf1
		Cope
		Dpyd
		A130049A11Rik
		Atp2a2
		Olfr1396
		Mfsd12
		Hcfc2
		Srprb
		Dctn2
		Emc8
		Poc5
		Jak2
		Ghitm
		Gm13337
		Eif3g
		Elavl2
		Rsf1
		4930452B06Rik
		Fam84a
		A830039N20Rik
		Opcml
		Grin1
		Fam73a
		F2
		P4ha1
		Kcnk1
		Sp4
		Rptor
		Hoxd11
		Htr4
		Phyh
		Vps39
		Syne1
		Sptbn4
		Tpp1
		Stk38l
		Cep97
		Coro1b
		Aldoc
		Fam118b
		Evi2a
		Atg2a
		Srp19
		Lingo2
		Rprl3
		Dgkb
		Zfp513
		Olfr1443
		Fam171b
		Rnf38
		Vmn1r-ps61
		Smap1
		Pdcl3
		Tm2d3
		Spock3
		Coq2
		Cc2d1a
		Nup153
		Adcy4
		Leng9
		Sel1l
		Zbtb10
		Rars2
		Bmi1
		Per3
		Tmem150b
		Zfp467
		Vamp1
		Arhgef17
		Apoa1bp
		Zfp236
		Gm11797
		Aplp2
		Ube2d2a
		Mthfd1
		Chd2
		Agl
		Ptchd4
		Slc39a3
		Hs3st5
		Cacnb4
		Wdr41
		Ints1
		BC061194
		Pank1
		Fbxo42
		Hoxb5
		Gm9755
		U2af2
		Capn3
		Traf7
		Fam178a
		Tnfrsf22
		Mpped2
		Fndc9
		Abi1
		Josd1
		Cpne2
		Alpl
		AA465934
		Fdft1
		Tenm2
		Fbxo8
		Gm16092
		Olfr1489
		Hist4h4
		Drap1
		Nr2e1
		Zfand1
		Paxbp1
		Ssh2
		Ctdsp2
		Dus1l
		Phkb
		Mterf
		Shank2
		Kcnj10
		Hoxc4
		Hoxa4
		Meis2
		Fbxo30
		Fam193b
		Ugt8a
		Slc7a10
		Fam20c
		Ccdc85a
		Nrd1
		Fam76b
		Fyn
		Epm2a
		Kirrel3
		Senp5
		Syn2
		Dnajb14
		Cadps
		Amy2-ps1
		Gpr126
		Ccnc
		Drg1
		Bdp1
		Adora2a
		March6
		Rmnd5a
		Cdpf1
		Klhdc3
		Usp21
		Scamp5
		Ppm1d
		Gm11980
		Irx2
		Lenep
		Tubb3
		Ept1
		Clptm1
		Deaf1
		March1_982
		Phospho2
		Mpp6
		Lrfn5
		2310033P09Rik
		Gm16254
		Amotl1
		Myoz2
		Asah1
		Cflar
		Tle1
		Bdnf
		Alkbh6
		Morf4l1
		Me3
		Dock10
		Luc7l3
		Gcnt1
		Palm2
		Tmem56
		Rbfox3
		Rab15
		Actbl2
		Wnk2
		Rnf130
		Olfr204
		Epha5
		Plxnb1
		B3galt1
		Als2cl
		Prkcz
		Napepld
		Fyttd1
		Fryl
		2510039O18Rik
		Rai1
		Piezo1
		Tmem219
		Dspp
		Slc6a9
		Pphln1
		Med25
		Aph1c
		Zc3h7a
		Fbxl5
		Zfp81
		6430548M08Rik
		Sp1
		Gabrb1
		Gm16579
		Pnpla7
		Mapkbp1
		Itgb3bp
		Agbl5
		Kdm5a
		Spef2
		Kbtbd11
		C330006A16Rik
		Tspyl5
		Hfm1
		Appl2
		Zcchc9
		Tyw3
		Mink1
		Nsmf
		Tead3
		Ndrg2
		Snapc4
		Men1
		Rab7
		Dlgap2
		Tnpo2
		Sall2
		Tnks2
		Psmc3
		Fgd4
		Sertad2
		Prpf38b
		Tfap2a
		Vamp5
		Ap4m1
		Rps17
		Sqstm1
		Chn1
		Slc9a5
		Cndp2
		Rere
		1500009C09Rik
		Lin54
		Slc25a39
		Chd4
		Brpf3
		Ptbp3
		Paip2
		Ttl
		Pfkfb2
		Tet3
		Rnf103
		C030039L03Rik
		Sv2b
		Dclk1
		Acer3
		Gm608
		Asic4
		Aimp2
		Naa25
		Eri3
		Scara3
		Usp54
		Zfp36l1
		Tspyl4
		Panx1
		Cyp2r1
		Pdcd4
		Arhgap23
		Ptpn5
		Ttc5
		Snx14
		Gm20503
		Trpc7
		8430427H17Rik
		Cxcr4
		Surf2
		Stk35
		Themis
		Cenpo
		Adamtsl5
		Nrp2
		Retsat
		B230216N24Rik
		Zfp512
		Rps5
		Ulk3
		Mrpl19
		Ifltd1
		Nfkb1
		Ndufa6
		Sik3
		Slc39a12
		Rdx
		Morf4l2
		Axin1
		Pex16
		Asxl3
		Myo7a
		Mocs2
		Copg1
		Tmtc1
		Snhg3
		Gm21992
		Slc24a4
		Pdcd10
		Slc26a2
		Atp13a2
		Sp9
		Nr3c1
		Fkbp8
		Med1
		Rnf214
		Ipo8
		Aplp1
		Abhd17a
		Tmem176b
		Cdc23
		Carkd
		Mc2r
		Lman1
		Tec
		4930581F22Rik
		Gm21092
		Shroom1
		Gprin1
		Man2a2
		Cnr2
		Xpo7
		Zfp759
		Git2
		Ttll12
		Pgbd5
		Pde7b
		Shank3
		Mat2b
		Gm16278
		Kbtbd8
		Helb
		Rlf
		Slc38a6
		Myo9a
		Mical3
		Plekhb1
		Dnajc10
		Gm8325
		42628
		Olfr16
		Khsrp
		Zfand2a
		Mapk8
		Rpn2
		Aqp11
		Camk2a
		Ech1
		Nme2
		Cep104
		Cnot11
		Fgfr1
		Cln8
		Skap1
		Il1rap
		Traf3
		Pms1
		Cyld
		Znrf1
		Zfand5
		Wasf2
		Lrp1b
		Rtn4rl1
		Sec24c
		Bai2
		Nfrkb
		Slitrk6
		BC018473
		Mkrn1
		Mapk14
		Zfp790
		Taok2
		Epb4.1l3
		Pkn2
		Esyt2
		Vps13d
		Dennd6a
		Ttyh3
		Uqcr10
		Slc19a2
		Vps35
		Tmem38a
		A030009H04Rik
		Lztr1
		Blzf1
		Ip6k1
		Rgs7bp
		Galnt11
		Mbd6
		Kif2a
		Tbc1d2b
		Caskin2
		Eif4g1
		Dtx1
		Gm11052
		B3galnt1
		Slc6a11
		Fam175a
		Eif3b
		Fez1
		Zdhhc24
		Zkscan6
		Igfbp5
		Arl15
		Hecw2
		Napg
		Itch
		Zfp629
		Hectd3
		Zc3h6
		Ppox
		Actr1a
		Zfp13
		Sema6d
		Avpi1
		Jup
		Atxn7l2
		Rpl41
		March1_255
		Stard9
		Tbxas1
		Pot1a
		Myh9
		Pou2f3-rs1
		Gm20390
		Cdv3
		Gm11925
		Prdx3
		Limk1
		Tstd3
		Akt2
		Rpl10a
		Lancl1
		Fermt2
		Zfp276
		Ighv1-54
		Rad52
		Ppp2r5c
		Vmn2r-ps64
		Pus7
		Mcfd2
		Vtn
		Smpd2
		Nupr1
		Mrpl16
		Parpbp
		1110037F02Rik
		Gm10309
		Lap3
		Rnf157
		Eapp
		Zfp943
		Capn1
		Mlh3
		Gm11905
		Zfp799
		Olfr605
		2010002M12Rik
		Dicer1
		Stk25
		Pex3
		Ppp2r3a
		Grb2
		Atxn2l
		Gm11478
		Ank1
		Smcr8
		Ube3b
		Gm11407
		1810011O10Rik
		Olfr306-ps1
		Rps3a1
		Agtpbp1
		Gna12
		Krtap4-7
		Fabp3-ps1
		Cops8
		Arhgef12
		Amph
		Pcf11
		Aldh3a2
		Zfyve20
		Mmp1a
		Tmem45a
		Gm13524
		Slc30a8
		Diexf
		Nfu1
		Hspa9
		Wnt7a
		Nfatc3
		Fbxo3
		Mfap1b
		Cspg4
		Sfpi1
		Olfr50
		Gm11258
		Clic4
		Rad21
		Prex1
		Rab11b-ps2
		Chst2
		Zfp704
		Rnf141
		Dnaja2
		Chrd
		Disp2
		Zfp597
		Snrnp70
		Jarid2
		Dbnl
		4930564G21Rik
		Ppp1ca
[truncated: 1,332 more rows]
