# Supplementary material for: Analysis of Genome-Wide Monoallelic Expression Patterns in Three Major Cell Types of Mouse Visual Cortex Using Laser Capture Microdissection
Source: PLoS One. 2016 Sep 23;11(9):e0163663. doi: 10.1371/journal.pone.0163663 (PMC5035046; doi:10.1371/journal.pone.0163663)
Supplement: S3 Table — (XLSX) [file pone.0163663.s007.xlsx]

## Sheet: Primer sequence
S3 Table. Primer sequence for Q-RT-PCR
Gene name	Sequence	Size	SNP information
Meg3-F1	TTGCTGTTGTGCTCAGGTTC	105	SNP: G (B6)/A (CAST), CGGCCATGCCG[G/A]CTGAAGAAA
Meg3-R	CCTGGGGTCCTCAGTCTTCT
Ube3a-F2	GGAGACGACAGGGCCTTT	116	SNP: T (B6)/C (CAST), TCGTCTT[T/C]GCCAGCA
Ube3a-R	ACGGAAGAGAAGCGTAACGA
B2m-F	TGGTGCTTGTCTCACTGACC	98
B2m-R	TATGTTCGGCTTCCCATTCT
1Meg3 primer set covers 9 out 11 Meg3 transcripts. 2Ube3a primer set covers 6 out 16 Ube3a transcripts.
