# Supplementary material for: Analysis of Genome-Wide Monoallelic Expression Patterns in Three Major Cell Types of Mouse Visual Cortex Using Laser Capture Microdissection
Source: PLoS One. 2016 Sep 23;11(9):e0163663. doi: 10.1371/journal.pone.0163663 (PMC5035046; doi:10.1371/journal.pone.0163663)
Supplement: S4 Table — (XLSX) [file pone.0163663.s008.xlsx]

## Sheet: Proportion
S4 Table. Summary of proportion of monoallelically expressed genes in three major cell types of mouse visual cortex
Cell type	Predominance	Percent of monoallelic expression genes (%)
		♀CAST X ♂B6	♀B6 X ♂CAST
Excitatory neurons	Paternal	1.55	0.15
	Maternal	1.37	0.21
	Total	2.92	0.36
Inhibitory neurons	Paternal	0.12	1.75
	Maternal	0.11	1.85
	Total	0.22	3.61
Astrocytes	Paternal	0.11	5.75
	Maternal	0.1	6.04
	Total	0.21	11.79
*Monoallelically expressed genes were defined as log(Ma/Pa) larger than 0.5 or less than -0.5
