# Supplementary material for: Analysis of Genome-Wide Monoallelic Expression Patterns in Three Major Cell Types of Mouse Visual Cortex Using Laser Capture Microdissection
Source: PLoS One. 2016 Sep 23;11(9):e0163663. doi: 10.1371/journal.pone.0163663 (PMC5035046; doi:10.1371/journal.pone.0163663)
Supplement: S5 Table — (XLSX) [file pone.0163663.s009.xlsx]

## Sheet: Overlappability
S5 Table: Overlappability of monoallelically expressed genes from three major cell types of mouse visual cortex
Allele source	Cell type	Number of monoallelically expressed genes		Overlappability (%)
		Total	Overlap of cell types
Maternal or paternal	Excitatory neurons (E*)	1181	227	19.221
	Inhibitory neurons (I*)	1531	227	14.8269
	Astrocytes (A*)	4588	227	4.94769
Maternal	Excitatory neurons (E)	626	62	9.90415
	Inhibitory neurons (I)	883	62	7.02152
	Astrocytes (A)	2661	62	2.32995
Paternal	Excitatory neurons (E)	454	29	6.38767
	Inhibitory neurons (I)	790	29	3.67089
	Astrocytes (A)	2524	29	1.14897
*Excitatory neurons were obtained from offspring of a female CAST x male B6 cross. Inhibitory neurons and astrocytes were obtained from offspring of a female B6 x male CAST cross.
